# Supplementary material for: The Genus Chaetogaster Baer, 1827 (Annelida, Clitellata) in Switzerland: A First Step toward Cataloguing Its Molecular Diversity and Description of New Species on a DNA Sequence Basis
Source: Biology (Basel). 2024 Sep 4;13(9):693. doi: 10.3390/biology13090693 (PMC11428632; doi:10.3390/biology13090693)
Supplement: Supplementary file 1 [file biology-13-00693-s001.zip]

Archive with 6 entries (6 files):
- Figure_S1.pdf
- File_S1.fasta
- File_S2.fasta
- File_S3.fasta
- Table_S1.pdf
- Table_S2.xlsx
