# Supplementary material for: The Genus Chaetogaster Baer, 1827 (Annelida, Clitellata) in Switzerland: A First Step toward Cataloguing Its Molecular Diversity and Description of New Species on a DNA Sequence Basis
Source: Biology (Basel). 2024 Sep 4;13(9):693. doi: 10.3390/biology13090693 (PMC11428632; doi:10.3390/biology13090693)
Supplement: Supplementary file 1 [file biology-13-00693-s001.zip › File_S1.fasta]

>C_diastrophus_001
------------------------------------------------------------
------------------------------------------------------------
------------------------------------------------------------
------------------------------------------------------------
------------------------------------------------------------
----------------------ACTGGTTGAACNGTNTANCCCCCTCTATCTAGAAATCT
TGCCCATGCAGGNCCGTCCGTAGACATGGCTATTTTTTCTCTTCACTTAGCAGGTGCTTC
ATCTATTTTAGGAGCAGTGAATTTTATTACAACTGTAATTAACATACGATGAAACGGAAT
ACGACTAGAACGACTTCCTCTATTTGTATGAGCAGTATTCTTAACAGTAATTCTTCTTCT
ACTTTCTCTTCCAGTACTTGCCGGAGCTATTACTATACTATTAACAGATCGAAACCTAAA
TACTTCTTTCTTTGATCCAGCTGGTGGTGGTGACCCTATTCTATACCAACATCTATTT
>C_diastrophus_010
CACTCTATACTTAATTTTAGGAGTTTGAGCAGGAATAATTGGTACAGGAACTAGAATACT
AATTCGAATTGAACTATCACAACCAGGATCATTCCTTGGGAGAGATCAATTATATAACAC
TCTAGTTACAGCCCATGCATTCCTAATAATTTTCTTCTTAGTGATACCAGTATTCATTGG
TGGATTCGGAAACTGACTTCTTCCTCTAATACTAGGTGCTCCAGATATGGCATTCCCACG
ACTTAATAATTTAAGATTTTGACTTTTACCTCCATCACTAATTTTACTTATTTCATCAGC
AGCGGTGGAAAAAGGAGCAGGAACAGGATGAACTGTATACCCTCCTCTATCTAGAAATCT
TGCCCATGCAGGACCGTCCGTAGACATGGCTATTTTTTCTCTTCACTTAGCAGGTGCTTC
ATCTATTTTAGGAGCAGTGAATTTTATTACAACTGTAATTAACATACGATGAAACGGAAT
ACGACTAGAACGACTTCCTCTATTTGTATGAGCAGTATTCTTAACAGTCATTCTTCTTCT
ACTTTCTCTTCCAGTACTTGCCGGAGCTATTACTATACTATTAACAGATCGAAACCTAAA
TACTTCTTTCTTTGATCCAGCTGGTGGTGGTGACCCTATTCTATACCAACATCTATTT
>C_langi_012
CACTCTATATTTAATTTTAGGTGTATGAGCAGGAATAATTGGTACAGGAACTAGGATACT
GATTCGAATTGAGCTATCTCAACCAGGAGCATTCTTAGGAAGAGACCAACTATATAACAC
TTTAGTTACTGCACATGCATTCTTAATAATTTTCTTCTTAGTTATACCAGTATTTATTGG
GGGGTTTGGAAACTGACTTCTACCTCTTATACTTGGGGCCCCAGATATGGCATTCCCACG
TCTTAATAATCTAAGATTCTGACTATTACCTCCTTCACTAATTCTATTAATTTCTTCCGC
TGCAGTAGAAAAAGGTGCTGGTACTGGATGAACTGTATACCCTCCACTCTCAAGAAATCT
TGCTCATGCAGGACCTTCTGTAGATATGGCTATTTTCTCCTTACATTTAGCAGGAGCCTC
ATCTATTCTAGGTGCAGTAAATTTTATTACTACAGTAATTAACATACGATGAAATGGAAT
ACGGCTAGAACGACTCCCTCTATTTATCTGAGCAGTACTTCTAACTGTAATTCTACTTCT
TCTATCACTACCAGTACTTGCTGGGGCAATTACAATACTATTAACTGACCGTAATCTAAA
CACTTCTTTCTTCGATCCCGCTGGAGGTGGAGACCCTATTTTATACCAACACTTATTT
>C_langi_013
CACTCTATATTTAATTTTAGGTGTATGAGCAGGAATAATTGGTACAGGAACTAGGATACT
GATTCGAATTGAGCTATCTCAACCAGGAGCATTCTTAGGAAGAGACCAACTATATAACAC
TTTAGTTACTGCACATGCATTCTTAATAATTTTCTTCTTAGTTATACCAGTATTTATTGG
GGGGTTTGGAAACTGACTTCTACCTCTTATACTTGGGGCCCCAGATATGGCATTCCCACG
TCTTAATAATCTAAGATTCTGACTATTACCTCCTTCACTAATTCTATTAATTTCTTCCGC
TGCAGTAGAAAAAGGTGCTGGTACTGGATGAACTGTATACCCTCCACTCTCAAGAAATCT
TGCTCATGCAGGACCTTCTGTAGATATGGCTATTTTCTCCTTACATTTAGCAGGAGCCTC
ATCTATTCTAGGTGCAGTAAATTTTATTACTACAGTAATTAACATACGATGAAATGGAAT
ACGGCTAGAACGACTCCCTCTATTTATCTGAGCAGTACTTCTAACTGTAATTCTACTTCT
TCTATCACTACCAGTACTTGCTGGGGCAATTACAATACTATTAACTGACCGTAATCTAAA
CACTTCTTTCTTCGATCCCGCTGGAGGTGGAGACCCTATTTTATACCAACACTTATTT
>C_diastrophus_002
------------------------------------------------------------
------------------------------------------------------------
------------------------------------------------------------
------------------------------------------------------------
------------------------------------------------------------
----------------------------TGAACNGTNTANCCCCCTCTATCTAGAAATCT
TGCCCATGCAGGACCGTCCGTAGACATGGCTATTTTTTCTCTTCACTTAGCAGGTGCTTC
ATCTATTTTAGGAGCAGTGAATTTTATTACAACTGTAATTAACATACGATGAAACGGAAT
ACGACTAGAACGACTTCCTCTATTTGTATGAGCAGTATTCTTAACAGTCATTCTTCTTCT
ACTTTCTCTTCCAGTACTTGCCGGAGCTATTACTATACTATTAACAGATCGAAACCTAAA
TACTTCTTTCTTTGATCCAGCTGGTGGTGGTGACCCTATTCTATACCAACATCTATTT
>C_diastrophus_005
CACTCTATATTTAATTTTAGGAGTTTGAGCTGGAATAATTGGTACAGGTACTAGAATATT
AATTCGAATTGAATTATCTCAACCGGGGTCATTCCTAGGAAGAG-CCAACTATATAATAC
TCTAGTAACTGCCCACGCATTTCTAATAATTTTCTTTTTAGTTATACCAGTATTTATTGG
TGGATTCGGAAATTGAATTCTACCTTTAATACTAGGAGCCCCAGATATGGCATTCCCACG
ATTAAACAATCTAAGATTTTGACTTCTTCCACCTTCACTAATTTTACTAATCTCATCAGC
AGCAGTAGAAAAAGGAGCGGGAACAGGATGAACAGTATACCCACCTCTATCAAGAAATCT
TGCACACGCAGGACCATCTGTTGACATGGCTATTTTTTCTCTACACTTAGCAGGTGCTTC
ATCTATTTTAGGTGCAGTAAACTTTATTACAACAGTTATTAATATACGATGAAATGGAAT
ACGACTAGAACGACTTCCACTATTTGTATGAGCTGTGCTGCTAACTGTAATTCTTCTCCT
TCTATCACTTCCAGTTCTTGCTGGAGCTATTACAATACTACTAACAGATCGAAACTTAAA
TACTTCATTTTTTGATCCAGCTGGTGGTGGTGATCCTATTTTATATCAACATCTATTC
>C_langi_007
CACTCTATATTTAATTTTAGGTGTATGAGCAGGAATAATTGGTACAGGAACTAGGATACT
GATTCGAATTGAGCTATCTCAACCAGGAGCATTCTTAGGAAGAGACCAACTATATAACAC
TTTAGTTACTGCACATGCATTCTTAATAATTTTCTTCTTAGTTATACCAGTATTTATTGG
GGGGTTTGGAAACTGACTTCTACCTCTTATACTTGGGGCCCCAGATATGGCATTCCCACG
TCTTAATAATCTAAGATTCTGACTATTACCTCCTTCACTAATTCTATTAATTTCTTCCGC
TGCAGTAGAAAAAGGTGCTGGTACTGGATGAACTGTATACCCTCCACTCTCAAGAAATCT
TGCTCATGCAGGACCTTCTGTAGATATGGCTATTTTCTCCTTACATTTAGCAGGAGCCTC
ATCTATTCTAGGTGCAGTAAATTTTATTACTACAGTAATTAACATACGATGAAATGGAAT
ACGGCTAGAACGACTCCCTCTATTTATCTGAGCAGTACTTCTAACTGTAATTCTACTTCT
TCTATCACTACCAGTACTTGCTGGGGCAATTACAATACTATTAACTGACCGTAATCTAAA
CACTTCTTTCTTCGATCCCGCTGGAGGTGGAGACCCTATTTTATACCAACACTTATTT
>C_langi_009
CACTCTATATTTAATTTTAGGTGTATGAGCAGGAATAATTGGTACAGGAACTAGGATACT
GATTCGAATTGAGCTATCTCAACCAGGAGCATTCTTAGGAAGAGACCAACTATATAACAC
TTTAGTTACTGCACATGCATTCTTAATAATTTTCTTCTTAGTTATACCAGTATTTATTGG
GGGGTTTGGAAACTGACTTCTACCTCTTATACTTGGGGCCCCAGATATGGCATTCCCACG
TCTTAATAATCTAAGATTCTGACTATTACCTCCTTCACTAATTCTATTAATTTCTTCCGC
TGCAGTAGAAAAAGGTGCTGGTACTGGATGAACTGTATACCCTCCACTCTCAAGAAATCT
TGCTCATGCAGGACCTTCTGTAGATATGGCTATTTTCTCCTTACATTTAGCAGGAGCCTC
ATCTATTCTAGGTGCAGTAAATTTTATTACTACAGTAATTAACATACGATGAAATGGAAT
ACGGCTAGAACGACTCCCTCTATTTATCTGAGCAGTACTTCTAACTGTAATTCTACTTCT
TCTATCACTACCAGTACTTGCTGGGGCAATTACAATACTATTAACTGACCGTAATCTAAA
CACTTCTTTCTTCGATCCCGNTGGAGGTGGAGACCCTATTTTATACCAACACTTATTT
>C_diastrophus_021
------------------------------------------------------------
------------------------------------------------------------
------------------------------------------------------------
------------------------------------------------------------
------------------------------------------------------------
---------------------TACTGGNTGAACTGTTTACCCCCCTCTATCTAGAAATCT
TGCCCATGCAGGACCGTCCGTAGACATGGCTATTTTTTCTCTTCACTTAGCAGGTGCTTC
ATCTATTTTAGGGGCAGTGAATTTTATTACAACTGTAATTAACATACGATGAAACGGAAT
ACGACTAGAACGACTTCCTCTATTTGTATGAGCAGTATTCTTAACAGTCATTCTTCTTCT
ACTTTCTCTTCCAGTACTTGCCGGAGCTATTACTATACTATTAACAGATCGAAACCTAAA
TACTTCTTTCTTTGATCCAGCTGGTGGTGGTGACCCTATTCTATACCAACATCTATTT
>C_diastrophus_023
CACTCTATACTTAATTTTAGGAGTTTGAGCAGGAATAATTGGTACAGGAACTAGAATACT
AATTCGAATTGAACTATCACAACCAGGATCATTCCTTGGGAGAGATCAATTATATAACAC
TCTAGTTACAGCCCATGCATTCCTAATAATTTTCTTCTTAGTGATACCAGTATTCATTGG
TGGATTCGGAAACTGACTTCTTCCTCTAATACTAGGTGCTCCAGATATGGCATTCCCACG
ACTTAATAATTTAAGATTTTGACTTTTACCTCCATCACTAATTTTACTTATTTCATCAGC
AGCGGTGGAAAAAGGAGCAGGAACAGGATGAACTGTATACCCTCCTCTATCTAGAAATCT
TGCCCATGCAGGACCGTCCGTAGACATGGCTATTTTTTCTCTTCACTTAGCAGGTGCTTC
ATCTATTTTAGGAGCAGTGAATTTTATTACAACTGTAATTAACATACGATGAAACGGAAT
ACGACTAGAACGACTTCCTCTATTTGTATGAGCAGTATTCTTAACAGTAATTCTTCTTCT
ACTTTCTCTTCCAGTACTTGCCGGAGCTATTACTATACTATTAACAGATCGAAACCTAAA
TACTTCTTTCTTTGATCCAGCTGGTGGTGGTGACCCTATTCTATACCAACATCTATTT
>C_diastrophus_024
------------------------------------------------------------
------------------------------------------------------------
------------------------------------------------------------
------------------------------------------------------------
------------------------------------------------------------
----------------------------TGAACTGTTTACCCCCCTCTATCTAGAAATCT
TGCCCATGCAGGACCGTCCGTAGACATGGCTATTTTTTCTCTTCACTTAGCAGGTGCTTC
ATCTATTTTAGGAGCAGTGAATTTTATTACAACTGTAATTAACATACGATGAAACGGAAT
ACGACTAGAACGACTTCCTCTATTTGTATGAGCAGTATTCTTAACAGTAATTCTTCTTCT
ACTTTCTCTTCCAGTACTTGCCGGAGCTATTACTATACTATTAACAGATCGAAACCTAAA
TACTTCTTTCTTTGATCCAGCTGGTGGTGGTGACCCTATTCTATACCAACATCTATTT
>C_langi_025
CACTCTATATTTAATTTTAGGTGTATGAGCAGGAATAATTGGTACAGGAACTAGGATACT
GATTCGAATTGAGCTATCTCAACCAGGAGCATTCTTAGGAAGAGACCAACTATATAACAC
TTTAGTTACTGCACATGCATTCTTAATAATTTTCTTCTTAGTTATACCAGTATTTATTGG
GGGGTTTGGAAACTGACTTCTACCTCTTATACTTGGGGCCCCAGATATGGCATTCCCACG
TCTTAATAATCTAAGATTCTGACTATTACCTCCTTCACTAATTCTATTAATTTCTTCCGC
TGCAGTAGAAAAAGGTGCTGGTACTGGATGAACTGTATACCCTCCACTCTCAAGAAATCT
TGCTCATGCAGGACCTTCTGTAGATATGGCTATTTTCTCCTTACATTTAGCAGGAGCCTC
ATCTATTCTAGGTGCAGTAAATTTTATTACTACAGTAATTAACATACGATGAAATGGAAT
ACGGCTAGAACGACTCCCTCTATTTATCTGAGCAGTACTTCTAACTGTAATTCTACTTCT
TCTATCACTACCAGTACTTGCTGGGGCAATTACAATACTATTAACTGACCGTAATCTAAA
CACTTCTTTCTTCGATCCCGCTGGAGGTGGAGACCCTATTTTATACCAACACTTATTT
>C_langi_026
CACTCTATATTTAATTTTAGGTGTATGAGCAGGAATAATTGGTACAGGAACTAGGATACT
GATTCGAATTGAGCTATCTCAACCAGGAGCATTCTTAGGAAGAGACCAACTATATAACAC
TTTAGTTACTGCACATGCATTCTTAATAATTTTCTTCTTAGTTATACCAGTATTTATTGG
GGGGTTTGGAAACTGACTTCTACCTCTTATACTTGGGGCCCCAGATATGGCATTCCCACG
TCTTAATAATCTAAGATTCTGACTATTACCTCCTTCACTAATTCTATTAATTTCTTCCGC
TGCAGTAGAAAAAGGTGCTGGTACTGGATGAACTGTATACCCTCCACTCTCAAGAAATCT
TGCTCATGCAGGACCTTCTGTAGATATGGCTATTTTCTCCTTACATTTAGCAGGAGCCTC
ATCTATTCTAGGTGCAGTAAATTTTATTACTACAGTAATTAACATACGATGAAATGGAAT
ACGGCTAGAACGACTCCCTCTATTTATCTGAGCAGTACTTCTAACTGTAATTCTACTTCT
TCTATCACTACCAGTACTTGCTGGGGCAATTACAATACTATTAACTGACCGTAATCTAAA
CACTTCTTTCTTCGATCCCGCTGGAGGTGGAGACCCTATTTTATACCAACACTTATTT
>C_langi_027
CACTCTATATTTAATTTTAGGTGTATGAGCAGGAATAATTGGTACAGGAACTAGGATACT
GATTCGAATTGAGCTATCTCAACCAGGAGCATTCTTAGGAAGAGACCAACTATATAACAC
TTTAGTTACTGCACATGCATTCTTAATAATTTTCTTCTTAGTTATACCAGTATTTATTGG
GGGGTTTGGAAACTGACTTCTACCTCTTATACTTGGGGCCCCAGATATGGCATTCCCACG
TCTTAATAATCTAAGATTCTGACTATTACCTCCTTCACTAATTCTATTAATTTCTTCCGC
TGCAGTAGAAAAAGGTGCTGGTACTGGATGAACTGTATACCCTCCACTCTCAAGAAATCT
TGCTCATGCAGGACCTTCTGTAGATATGGCTATTTTCTCCTTACATTTAGCAGGAGCCTC
ATCTATTCTAGGTGCAGTAAATTTTATTACTACAGTAATTAACATACGATGAAATGGAAT
ACGGCTAGAACGACTCCCTCTATTTATCTGAGCAGTACTTCTAACTGTAATTCTACTTCT
TCTATCACTACCAGTACTTGCTGGGGCAATTACAATACTATTAACTGACCGTAATCTAAA
CACTTCTTTCTTCGATCCCGCTGGAGGTGGAGACCCTATTTTATACCAACACTTATTT
>C_diastrophus_028
------------------------------------------------------------
------------------------------------------------------------
------------------------------------------------------------
------------------------------------------------------------
------------------------------------------------------------
-----------------------------GAACTGTTTACCCCCCTCTATCTAGAAATCT
TGCCCATGCAGGNCCGTCCGTAGACATGGCTATTTTTTCTCTTCACTTAGCAGGTGCTTC
ATCTATTTTAGGAGCAGTGAATTTTATTACAACTGTAATTAACATACGATGAAACGGAAT
ACGACTAGAACGACTTCCTCTATTTGTATGAGCAGTATTCTTAACAGTAATTCTTCTTCT
ACTTTCTCTTCCAGTACTTGCCGGAGCTATTACTATACTATTAACAGATCGAAACCTAAA
TACTTCTTTCTTTGATCCAGCTGGTGGTGGTGACCCTATTCTATACCAACATCTATTT
>C_langi_029
CACTCTATATTTAATTTTAGGTGTATGNGCAGGAATAATTNGTACAGGAACTAGGATACT
GATNNGAATTGAGCTATCTCAACCAGGAGCATTCTTANGAAGAGACCANCTATATAACAC
TTTAGTTACTGCACATTAATTCTTAATAATTTTCTTCTTAGTTATACCAGTATTTATTGG
GGGGTTTGGAAACTGACTTCTACCTCTTATACTTGGGGCCCCAGATATGGCATTCCCACG
TCTTAATAATCTAAGATTCTGACTATTACCTCCTTCACTAATTCTATTAATTTCTTCCGC
TGCAGTAGAAAAAGGTGCTGGTACTGGATGAACTGTATACCCTCCACTCTCAAGAAATCT
TGCTCATGCAGGACCTTCTGTAGATATGGCTATTTTCTCCTTACNTTTAGCAGGAGCCTC
ATCTATTCTAGGNGCAGTAAATTTTATTACTACAGTAATTAACATACGATGAAATGGAAT
ACGGCTAGNACGACTCCCTCTATTTATCTGAGCAGTACTTCTAACTGTAATTCTACTTCT
TCTATCACTACCAGTACTTGCTGGGGCAATTACAATACTATTAACTGACCGTAATCTAAA
CACTTCTTTCTTCGANCCCGCTGGAGGNGGAGACCCTATTTTATACCAACANTTATTT
>C_diastrophus_030
CACTCTATACTTAATTTTAGGAGTTTGAGCAGGAATAATTGGTACAGGAACTAGAATACT
AATTCGAATTGAACTATCACAACCAGGATCATTCCTTGGGAGAGATCAATTATATAACAC
TCTAGTTACAGCCCATGCATTCCTAATAATTTTCTTCTTAGTGATACCAGTATTCATTGG
TGGATTCGGAAACTGACTTCTTCCTCTAATACTAGGTGCTCCAGATATGGCATTCCCACG
ACTTAATAATTTAAGATTTTGACTTTTACCTCCATCACTAATTTTACTTATTTCATCAGC
AGCGGTGGAAAAAGGAGCAGGAACAGGATGAACTGTATACCCTCCTCTATCTAGAAATCT
TGCCCATGCAGGACCGTCCGTAGACATGGCTATTTTTTCTCTTCACTTAGCAGGTGCTTC
ATCTATTTTAGGAGCAGTGAATTTTATTACAACTGTAATTAACATACGATGAAACGGAAT
ACGACTAGAACGACTTCCTCTATTTGTATGAGCAGTATTCTTAACAGTAATTCTTCTTCT
ACTTTCTCTTCCAGTACTTGCCGGAGCTATTACTATACTATTAACAGATCGAAACCTAAA
TACTTCTTTCTTTGATCCAGCTGGTGGTGGTGACCCTATTCTATACCAACATCTATTT
>C_langi_031
------------------------------------------------------------
------------------------------------------------------------
------------------------------------------------------------
------------------------------------------------------------
------------------------------------------------------------
----------------------------TGAACNGTTTACCCCCCACTCTCAAGAAATCT
TGCTCATGCAGGACCTTCTGTAGATATGGCTATTTTCTCCTTACATTTAGCAGGAGCCTC
ATCTATTCTAGGTGCAGTAAATTTTATTACTACAGTAATTAACATACGATGAAATGGAAT
ACGGCTAGAACGACTCCCTCTATTTATCTGAGCAGTACTTCTAACTGTAATTCTACTTCT
TCTATCACTACCAGTACTTGCTGGGGCAATTACAATACTATTAACTGACCGTAATCTAAA
CACTTCTTTCTTCGATCCCGCTGGAGGTGGAGACCCTATTTTATACCAACACTTATTT
>C_diastrophus_032
------------------------------------------------------------
------------------------------------------------------------
------------------------------------------------------------
------------------------------------------------------------
------------------------------------------------------------
-------------------------------ACNGTTTACCCCCCTCTATCTAGAAATCT
TGCCCATGCAGGACCGTCCGTAGACATGGCTATTTTTTCTCTTCACTTAGCAGGTGCTTC
ATCTATTTTAGGAGCAGTGAATTTTATTACAACTGTAATTAACATACGATGAAACGGAAT
ACGACTAGAACGACTTCCTCTATTTGTATGAGCAGTATTCTTAACAGTCATTCTTCTTCT
ACTTTCTCTTCCAGTACTTGCCGGAGCTATTACTATACTATTAACAGATCGAAACCTAAA
TACTTCTTTCTTTGATCCAGCTGGTGGTGGTGACCCTATTCTATACCAACATCTATTT
>C_diastrophus_034
CACTCTATATTTAATTTTAGGAGTTTGAGCAGGAATAATTGGTACAGGTACTAGAATATT
AATTCGAATTGAATTATCTCAACCGGGGTCATTCCTAGGAAGAGACCAACTATATAATAC
TCTAGTAACTGCCCACGCATTTCTAATAATTTTCTTTTTAGTTATACCAGTATTTATTGG
TGGATTCGGAAATTGAATTCTACCTTTAATACTAGGAGCCCCAGATATGGCATTCCCACG
ATTAAACAATCTAAGATTTTGACTTCTTCCACCTTCACTAATTTTACTAATCTCATCAGC
AGCAGTAGAAAAAGGAGCGGGAACAGGATGAACAGTATACCCACCTCTATCAAGAAATCT
TGCACACGCAGGACCATCTGTTGACATGGCTATTTTTTCTCTACACTTAGCAGGTGCTTC
ATCTATTTTAGGTGCAGTAAACTTTATTACAACAGTTATTAATATACGATGAAATGGAAT
ACGACTAGAACGACTTCCACTATTTGTATGAGCTGTGCTGCTAACTGTAATTCTTCTCCT
TCTATCACTTCCAGTTCTTGCTGGAGCTATTACAATACTACTAACAGATCGAAACTTAAA
TACTTCATTTTTTGATCCAGCTGGTGGTGGTGATCCTATTTTATATCAACATCTATTC
>C_diastrophus_035
CACTCTATACTTAATTTTAGGAGTTTGAGCAGGAATAATTGGTACAGGAACTAGAATACT
AATTCGAATTGAACTATCACAACCAGGATCATTCCTTGGGAGAGATCATCTATATAACAC
TCTAGTTACAGCCCATGCATTCCTAATAATTTTCTTCTTAGTGATACCAGTATTCATTGG
TGGATTCGGAAACTGACTTCTTCCTCTAATACTAGGTGCTCCAGATATGGCATTCCCACG
ACTTAATAATTTAAGATTTTGACTTTTACCTCCATCACTAATTTTACTTATTTCATCAGC
AGCGGTGGAAAAAGGAGCAGGAACAGGATGAACCGTATACCCTCCTCTATCTAGAAATCT
TGCCCATGCAGGACCGTCCGTAGACATGGCTATTTTTTCTCTTCACTTAGCAGGTGCTTC
ATCTATTTTAGGGGCAGTGAATTTTATTACAACTGTAATTAACATACGATGAAACGGAAT
ACGACTAGAACGACTTCCTCTATTTGTATGAGCAGTATTCTTAACAGTCATTCTTCTTCT
ACTTTCTCTTCCAGTACTTGCCGGAGCTATTACTATACTATTAACAGATCGAAACCTAAA
TACTTCTTTCTTTGATCCAGCTGGTGGTGGTGACCCTATTCTATACCAACATCTATTT
>C_langi_036
------------------AGGTGTATGAGCAGGAATAATTGGTACAGGAACTAGGATACT
GATTCGAATTGAGCTATCTCAACCAGGAGCATTCTTAGGAAGAGACCAACTATATAACAC
TTTAGTTACTGCACATGCATTCTTAATAATTTTCTTCTTAGTTATACCAGTATTTATTGG
GGGGTTTGGAAACTGACTTCTACCTCTTATACTTGGGGCCCCAGATATGGCATTCCCACG
TCTTAATAATCTAAGATTCTGACTATTACCTCCTTCACTAATTCTATTAATTTCTTCCGC
TGCAGTAGAAAAAGGTGCTGGTACTGGATGAACTGTATACCCTCCACTCTCAAGAAATCT
TGCTCATGCAGGACCTTCTGTAGATATGGCTATTTTCTCCTTACATTTAGCAGGAGCCTC
ATCTATTCTAGGTGCAGTAAATTTTATTACTACAGTAATTAACATACGATGAAATGGAAT
ACGGCTAGAACGACTCCCTCTATTTATCTGAGCAGTACTTCTAACTGTAATTCTACTTCT
TCTATCACTACCAGTACTTGCTGGGGCAATTACAATACTATTAACTGACCGTAATCTAAA
CACTTCTTTCTTCGATCCCGCTGGAGGTGGAGACCCTATTTTATAC------------
>C_langi_037
CACTCTATATTTAATTTTAGGTGTATGAGCAGGAATAATTGGTACAGGAACTAGGATACT
GATTCGAATTGAGCTATCTCAACCAGGAGCATTCTTAGGAAGAGACCAACTATATAACAC
TTTAGTTACTGCACATGCATTCTTAATAATTTTCTTCTTAGTTATACCAGTATTTATTGG
GGGGTTTGGAAACTGACTTCTACCTCTTATACTTGGGGCCCCAGATATGGCATTCCCACG
TCTTAATAATCTAAGATTCTGACTATTACCTCCTTCACTAATTCTATTAATTTCTTCCGC
TGCAGTAGAAAAAGGTGCTGGTACTGGATGAACTGTATACCCTCCACTCTCAAGAAATCT
TGCTCATGCAGGACCTTCTGTAGATATGGCTATTTTCTCCTTACATTTAGCAGGAGCCTC
ATCTATTCTAGGTGCAGTAAATTTTATTACTACAGTAATTAACATACGATGAAATGGAAT
ACGGCTAGAACGACTCCCTCTATTTATCTGAGCAGTACTTCTAACTGTAATTCTACTTCT
TCTATCACTACCAGTACTTGCTGGGGCAATTACAATACTATTAACTGACCGTAATCTAAA
CACTTCTTTCTTCGATCCCGCTGGAGGTGGAGACCCTATTTTATACCAACACTTATTT
>C_langi_038
CACTCTATATTTAATTTTAGGTGTATGAGCAGGAATAATTGGTACAGGAACTAGGATACT
GATTCGAATTGAGCTATCTCAACCAGGAGCATTCTTAGGAAGAGACCAACTATATAACAC
TTTAGTTACTGCACATGCATTCTTAATAATTTTCTTCTTAGTTATACCAGTATTTATTGG
GGGGTTTGGAAACTGACTTCTACCTCTTATACTTGGGGCCCCAGATATGGCATTCCCACG
TCTTAATAATCTAAGATTCTGACTATTACCTCCTTCACTAATTCTATTAATTTCTTCCGC
TGCAGTAGAAAAAGGTGCTGGTACTGGATGAACTGTATACCCTCCACTCTCAAGAAATCT
TGCTCATGCAGGACCTTCTGTAGATATGGCTATTTTCTCCTTACATTTAGCAGGAGCCTC
ATCTATTCTAGGTGCAGTAAATTTTATTACTACAGTAATTAACATACGATGAAATGGAAT
ACGGCTAGAACGACTCCCTCTATTTATCTGAGCAGTACTTCTAACTGTAATTCTACTTCT
TCTATCACTACCAGTACTTGCTGGGGCAATTACAATACTATTAACTGACCGTAATCTAAA
CACTTCTTTCTTCGATCCCGCTGGAGGTGGAGACCCTATTTTATACCAACACTTATTT
>C_langi_039
CACTCTATATTTAATCTTAGGTGTATGAGCAGGAATAATTGGTACAGGAACTAGGATACT
GATTCGAATTGAGCTATCTCAACCAGGAGCATTCTTAGGAAGAGACCAACTATATAACAC
TTTAGTTACTGCACATGCATTCTTAATAATTTTCTTCTTAGTTATACCAGTATTTATTGG
GGGGTTTGGAAACTGACTTCTACCTCTTATACTTGGGGCCCCAGATATGGCATTCCCNCG
TCTTAATAATCTAAGATTCTGACTATTACCTCCTTCACTAATTCTATTAATTTCTTCCGC
TGCAGTAGAAAAAGGTGCTGGTACTGGATGAACTGTATACCCTCCACTCTCAAGAAATCT
TGCTCATGCAGGACCTTCTGTAGATATGGCTATTTTCTCCTTACATTTAGCAGGAGCCTC
ATCTATTCTAGGTGCAGTAAATTTTATTACTACAGTAATTAACATACGATGAAATGGAAT
ACGGCTAGAACGACTCCCTCTATTTATCTGAGCAGTACTTCTAACTGTAATTCTACTTCT
TCTATCACTACCAGTACTTGCTGGGGCAATTACAATACTATTAACTGACCGTAATCTAAA
CACTTCTTTCTTCGATCCCGCTGGAGGTGGAGACCCTATTTTATACCAACACTTATGT
>C_langi_040
CACTCTATATTTAATTTTAGGTGTATGAGCAGGAATAATTGGTACAGGAACTAGGATACT
GATTCGAATTGAGCTATCTCAACCAGGAGCATTCTTAGGAAGAGACCAACTATATAACAC
TTTAGTTACTGCACATGCATTCTTAATAATTTTCTTCTTAGTTATACCAGTATTTATTGG
GGGGTTTGGAAACTGACTTCTACCTCTTATACTTGGGGCCCCAGATATGGCATTCCCACG
TCTTAATAATCTAAGATTCTGACTATTACCTCCTTCACTAATTCTATTAATTTCTTCCGC
TGCAGTAGAAAAAGGTGCTGGTACTGGATGAACTGTATACCCTCCACTCTCAAGAAATCT
TGCTCATGCAGGACCTTCTGTAGATATGGCTATTTTCTCCTTACATTTAGCAGGAGCCTC
ATCTATTCTAGGTGCAGTAAATTTTATTACTACAGTAATTAACATACGATGAAATGGAAT
ACGGCTAGAACGACTCCCTCTATTTATCTGAGCAGTACTTCTAACTGTAATTCTACTTCT
TCTATCACTACCAGTACTTGCTGGGGCAATTACAATACTATTAACTGACCGTAATCTAAA
CACTTCTTTCTTCGATCCCGCTGGAGGTGGAGACCCTATTTTATACCAACACTTATTT
>C_langi_042
CACTCTATATTTAATTTTAGGTGTATGAGCAGGAATAATTGGTACAGGAACTAGGATACT
GATTCGAATTGAGCTATCTCAACCAGGAGCATTCTTAGGAAGAGACCAACTATATAACAC
TTTAGTTACTGCACATGCATTCTTAATAATTTTCTTCTTAGTTATACCAGTATTTATTGG
GGGGTTTGGAAACTGACTTCTACCTCTTATACTTGGGGCCCCAGATATGGCATTCCCACG
TCTTAATAATCTAAGATTCTGACTATTACCTCCTTCACTAATTCTATTAATTTCTTCCGC
TGCAGTAGAAAAAGGTGCTGGTACTGGATGAACTGTATACCCTCCACTCTCAAGAAATCT
TGCTCATGCAGGACCTTCTGTAGATATGGCTATTTTCTCCTTACATTTAGCAGGAGCCTC
ATCTATTCTAGGTGCAGTAAATTTTATTACTACAGTAATTAACATACGATGAAATGGAAT
ACGGCTAGAACGACTCCCTCTATTTATCTGAGCAGTACTTCTAACTGTAATTCTACTTCT
TCTATCACTACCAGTACTTGCTGGGGCAATTACAATACTATTAACTGACCGTAATCTAAA
CACTTCTTTCTTCGATCCCGCTGGAGGTGGAGACCCTATTTTATACCAACACTTATTT
>C_diastrophus_047
CACTCTATACTTAATTTTAGGAGTTTGAGCAGGAATAATTGGTACAGGAACTAGAATACT
AATTCGAATTGAACTATCACAACCAGGATCATTCCTTGGGAGAGATCAATTATATAACAC
TCTAGTTACAGCCCATGCATTCCTAATAATTTTCTTCTTAGTGATACCAGTATTCATTGG
TGGATTCGGAAACTGACTTCTTCCTCTAATACTAGGTGCTCCAGATATGGCATTCCCACG
ACTTAATAATTTAAGATTTTGACTTTTACCTCCATCACTAATTTTACTTATTTCATCAGC
AGCGGTGGAAAAAGGAGCAGGAACAGGATGAACTGTATACCCTCCTCTATCTAGAAATCT
TGCCCATGCAGGACCGTCCGTAGACATGGCTATTTTTTCTCTTCACTTAGCAGGTGCTTC
ATCTATTTTAGGAGCAGTGAATTTTATTACAACTGTAATTAACATACGATGAAACGGAAT
ACGACTAGAACGACTTCCTCTATTTGTATGAGCAGTATTCTTAACAGTAATTCTTCTTCT
ACTTTCTCTTCCAGTACTTGCCGGAGCTATTACTATACTATTAACAGATCGAAACCTAAA
TACTTCTTTCTTTGATCCAGCTGGTGGTGGTGACCCTATTCTATACCAACATCTATTT
>C_langi_057
CACTCTATATTTAATTTTAGGTGTATGAGCAGGAATAATTGGTACAGGAACTAGGATACT
GATTCGAATTGAGCTATCTCAACCAGGAGCATTCTTAGGAAGAGACCAACTATATAACAC
TTTAGTTACTGCACATGCATTCTTAATAATTTTCTTCTTAGTTATACCAGTATTTATTGG
GGGGTTTGGAAACTGACTTCTACCTCTTATACTTGGGGCCCCAGATATGGCATTCCCACG
TCTTAATAATCTAAGATTCTGACTATTACCTCCTTCACTAATTCTATTAATTTCTTCCGC
TGCAGTAGAAAAAGGTGCTGGTACTGGATGAACTGTATACCCTCCACTCTCAAGAAATCT
TGCTCATGCAGGACCTTCTGTAGATATGGCTATTTTCTCCTTACATTTAGCAGGAGCCTC
ATCTATTCTAGGTGCAGTAAATTTTATTACTACAGTAATTAACATACGATGAAATGGAAT
ACGGCTAGAACGACTCCCTCTATTTATCTGAGCAGTACTTCTAACTGTAATTCTACTTCT
TCTATCACTACCAGTACTTGCTGGGGCAATTACAATACTATTAACTGACCGTAATCTAAA
CACTTCTTTCTTCGATCCCGCTGGAGGTGGAGACCCTATTTTATACCAACACTTATTT
>C_langi_065
CACTCTATATTTAATTTTAGGTGTATGAGCAGGAATAATTGGTACAGGAACTAGGATACT
GATTCGAATTGAGCTATCTCAACCAGGAGCATTCTTAGGAAGAGACCAACTATATAACAC
TTTAGTTACTGCACATGCATTCTTAATAATTTTCTTCTTAGTTATACCAGTATTTATTGG
GGGGTTTGGAAACTGACTTCTACCTCTTATACTTGGGGCCCCAGATATGGCATTCCCACG
TCTTAATAATCTAAGATTCTGACTATTACCTCCTTCACTAATTCTATTAATTTCTTCCGC
TGCAGTAGAAAAAGGTGCTGGTACTGGATGAACTGTATACCCTCCACTCTCAAGAAATCT
TGCTCATGCAGGACCTTCTGTAGATATGGCTATTTTCTCCTTACATTTAGCAGGAGCCTC
ATCTATTCTAGGTGCAGTAAATTTTATTACTACAGTAATTAACATACGATGAAATGGAAT
ACGGCTAGAACGACTCCCTCTATTTATCTGAGCAGTACTTCTAACTGTAATTCTACTTCT
TCTATCACTACCAGTACTTGCTGGGGCAATTACAATACTATTAACTGACCGTAATCTAAA
CACTTCTTTCTTCGATCCCGCTGGAGGTGGAGACCCTATTTTATACCAACACTTATTT
>C_diastrophus_067
CACTCTATACTTAATTTTAGGAGTTTGAGCAGGAATAATTGGTACAGGAACTAGAATACT
AATTCGAATTGAACTATCACAACCAGGATCATTCCTTGGGAGAGATCAATTATATAACAC
TCTAGTTACAGCCCATGCATTCCTAATAATTTTCTTCTTAGTGATACCAGTATTCATTGG
TGGATTCGGAAACTGACTTCTTCCTCTAATACTAGGTGCTCCAGATATGGCATTCCCACG
ACTTAATAATTTAAGATTTTGACTTTTACCTCCATCACTAATTTTACTTATTTCATCAGC
AGCGGTGGAAAAAGGAGCAGGAACAGGATGAACTGTATACCCTCCTCTATCTAGAAATCT
TGCCCATGCAGGACCGTCCGTAGACATGGCTATTTTTTCTCTTCACTTAGCAGGTGCTTC
ATCTATTTTAGGAGCAGTGAATTTTATTACAACTGTAATTAACATACGATGAAACGGAAT
ACGACTAGAACGACTTCCTCTATTTGTATGAGCAGTATTCTTAACAGTAATTCTTCTTCT
ACTTTCTCTTCCAGTACTTGCCGGAGCTATTACTATACTATTAACAGATCGAAACCTAAA
TACTTCTTTCTTTGATCCAGCTGGTGGTGGTGACCCTATTCTATACCAACATCTATTT
>C_langi_069
CACTCTATATTTAATTTTAGGTGTATGAGCAGGAATAATTGGTACAGGAACTAGGATACT
GATTCGAATTGAGCTATCTCAACCAGGAGCATTCTTAGGAAGAGACCAACTATATAACAC
TTTAGTTACTGCACATGCATTCTTAATAATTTTCTTCTTAGTTATACCAGTATTTATTGG
GGGGTTTGGAAACTGACTTCTACCTCTTATACTTGGGGCCCCAGATATGGCATTCCCACG
TCTTAATAATCTAAGATTCTGACTATTACCTCCTTCACTAATTCTATTAATTTCTTCCGC
TGCAGTAGAAAAAGGTGCTGGTACTGGATGAACTGTATACCCTCCACTCTCAAGAAATCT
TGCTCATGCAGGACCTTCTGTAGATATGGCTATTTTCTCCTTACATTTAGCAGGAGCCTC
ATCTATTCTAGGTGCAGTAAATTTTATTACTACAGTAATTAACATACGATGAAATGGAAT
ACGGCTAGAACGACTCCCTCTATTTATCTGAGCAGTACTTCTAACTGTAATTCTACTTCT
TCTATCACTACCAGTACTTGCTGGGGCAATTACAATACTATTAACTGACCGTAATCTAAA
CACTTCTTTCTTCGATCCCGCTGGAGGTGGAGACCCTATTTTATACCAACACTTATTT
>C_langi_070
CACTCTATATTTAATTTTAGGTGTATGAGCAGGAATAATTGGTACAGGAACTAGGATACT
GATTCGAATTGAGCTATCTCAACCAGGAGCATTCTTAGGAAGAGACCAACTATATAACAC
TTTAGTTACTGCACATGCATTCTTAATAATTTTCTTCTTAGTTATACCAGTATTTATTGG
GGGGTTTGGAAACTGACTTCTACCTCTTATACTTGGGGCCCCAGATATGGCATTCCCACG
TCTTAATAATCTAAGATTCTGACTATTACCTCCTTCACTAATTCTATTAATTTCTTCCGC
TGCAGTAGAAAAAGGTGCTGGTACTGGATGAACTGTATACCCTCCACTCTCAAGAAATCT
TGCTCATGCAGGACCTTCTGTAGATATGGCTATTTTCTCCTTACATTTAGCAGGAGCCTC
ATCTATTCTAGGTGCAGTAAATTTTATTACTACAGTAATTAACATACGATGAAATGGAAT
ACGGCTAGAACGACTCCCTCTATTTATCTGAGCAGTACTTCTAACTGTAATTCTACTTCT
TCTATCACTACCAGTACTTGCTGGGGCAATTACAATACTATTAACTGACCGTAATCTAAA
CACTTCTTTCTTCGATCCCGCTGGAGGTGGAGACCCTATTTTATACCAACACTTATTT
>C_langi_071
-------------------------------------------ACAGGAACTAGGATACT
GATTCGAATTGAGCNATCTCAACCAGGAGCATTCTTAGGAAGAGACCAACTATATAACAC
TTTAGTTACTGCACATGNATTCTTAATAATTTTCTTCTTAGTTATACCAGTATTTATTGG
GGGGTTTGGAAACTGACTTCTACCTCTTATACTTGGGGCCCCAGATATGGCATTCCCACG
TCTTAATAATCTAAGATTCTGACTATTACCTCCTTCACTAATTCTATTAATTTCTTCCGC
TGCAGTAGAAAAAGGTGCTGGTACTGGATGAACTGTATACCCTCCACTCTCAAGAAATCT
TGCTCATGCAGGACCTTCTGTAGATATGGCTATTTTCTCCTTACATTTAGCAGGAGCCTC
ATCTATTCTAGGTGCAGTAAATTTTATTACTACAGTAATTAACATACGATGAAATGGAAT
ACGGCTAGAACGACTCCCTCTATTTATCTGAGCAGTACTTCTAACTGTAATTCTACTTCT
TCTATCACTACCAGTACTTGCTGGGGCAATTACAATACTATTAACTGACCGTAATCTAAA
CACTTCTTTCTTCGATCCCGCTGGAGGTGGAGACCCTATTTTATACCAACACTTATTT
>C_diastrophus_076
CACTCTATACTTAATTTTAGGAGTTTGAGCAGGAATAATTGGTACAGGAACTAGAATACT
AATTCGAATTGAACTATCACAACCAGGATCATTCCTTGGGAGAGATCAATTATATAACAC
TCTAGTTACAGCCCATGCATTCCTAATAATTTTCTTCTTAGTGATACCAGTATTCATTGG
TGGATTCGGAAACTGACTTCTTCCTCTAATACTAGGTGCTCCAGATATGGCATTCCCACG
ACTTAATAATTTAAGATTTTGACTTTTACCTCCATCACTAATTTTACTTATTTCATCAGC
AGCGGTGGAAAAAGGAGCAGGAACAGGATGAACTGTATACCCTCCTCTATCTAGAAATCT
TGCCCATGCAGGACCGTCCGTAGACATGGCTATTTTTTCTCTTCACTTAGCAGGTGCTTC
ATCTATTTTAGGAGCAGTGAATTTTATTACAACTGTAATTAACATACGATGAAACGGAAT
ACGACTAGAACGACTTCCTCTATTTGTATGAGCAGTATTCTTAACAGTAATTCTTCTTCT
ACTTTCTCTTCCAGTACTTGCCGGAGCTATTACTATACTATTAACAGATCGAAACCTAAA
TACTTCTTTCTTTGATCCAGCTGGTGGTGGTGACCCTATTCTATACCAACATCTATTT
>C_langi_078
CACTCTATATTTAATTTTAGGTGTATGAGCAGGAATAATTGGTACAGGAACTAGGATACT
GATTCGAATTGAGCTATCTCAACCAGGAGCATTCTTAGGAAGAGACCAACTATATAACAC
TTTAGTTACTGCACATGCATTCTTAATAATTTTCTTCTTAGTTATACCAGTATTTATTGG
GGGGTTTGGAAACTGACTTCTACCTCTTATACTTGGGGCCCCAGATATGGCATTCCCACG
TCTTAATAATCTAAGATTCTGACTATTACCTCCTTCACTAATTCTATTAATTTCTTCCGC
TGCAGTAGAAAAAGGTGCTGGTACTGGATGAACTGTATACCCTCCACTCTCAAGAAATCT
TGCTCATGCAGGACCTTCTGTAGATATGGCTATTTTCTCCTTACATTTAGCAGGAGCCTC
ATCTATTCTAGGTGCAGTAAATTTTATTACTACAGTAATTAACATACGATGAAATGGAAT
ACGGCTAGAACGACTCCCTCTATTTATCTGAGCAGTACTTCTAACTGTAATTCTACTTCT
TCTATCACTACCAGTACTTGCTGGGGCAATTACAATACTATTAACTGACCGTAATCTAAA
CACTTCTTTCTTCGATCCCGCTGGAGGTGGAGACCCTATTTTATACCAACACTTATTT
>C_diastrophus_085
CACTCTATACTTAATTTTAGGAGTTTGAGCAGGAATAATTGGTACAGGAACTAGAATACT
AATTCGAATTGAACTATCACAACCAGGATCATTCCTTGGGAGAGATCAATTATATAACAC
TCTAGTTACAGCCCATGCATTCCTAATAATTTTCTTCTTAGTGATACCAGTATTCATTGG
TGGATTCGGAAACTGACTTCTTCCTCTAATACTAGGTGCTCCAGATATGGCATTCCCACG
ACTTAATAATTTAAGATTTTGACTTTTACCTCCATCACTAATTTTACTTATTTCATCAGC
AGCGGTGGAAAAAGGAGCAGGAACAGGATGAACTGTATACCCTCCTCTATCTAGAAATCT
TGCCCATGCAGGACCGTCCGTAGACATGGCTATTTTTTCTCTTCACTTAGCAGGTGCTTC
ATCTATTTTAGGAGCAGTGAATTTTATTACAACTGTAATTAACATACGATGAAACGGAAT
ACGACTAGAACGACTTCCTCTATTTGTATGAGCAGTATTCTTAACAGTAATTCTTCTTCT
ACTTTCTCTTCCAGTACTTGCCGGAGCTATTACTATACTATTAACAGATCGAAACCTAAA
TACTTCTTTCTTTGATCCAGCTGGTGGTGGTGACCCTATTCTATACCAACATCTATTT
>C_diastrophus_086
CACTCTATATTTAATTTTAGGAGTTTGAGCAGGAATAATTGGTACAGGTACTAGAATATT
AATTCGAATTGAATTATCTCAACCAGGGTCATTCCTAGGAAGGGACCAACTATATAATAC
TCTAGTAACTGCCCACGCATTTCTAATAATTTTCTTTTTAGTTATACCAGTATTTATTGG
TGGATTCGGAAATTGAATTCTACCTTTAATACTAGGAGCCCCAGATATGGCATTCCCACG
ATTAAACAATCTAAGATTTTGACTTCTTCCACCTTCACTAATTCTACTAATTTCATCTGC
AGCAGTAGAAAAAGGAGCGGGAACAGGATGAACAGTATACCCACCTCTATCAAGAAATCT
TGCACACGCAGGGCCATCTGTTGACATGGCTATTTTTTCTCTACACTTAGCAGGTGCTTC
ATCTATTTTAGGTGCAGTAAACTTTATTACAACAGTTATTAATATACGATGAAATGGAAT
ACGACTAGAACGACTTCCACTATTTGTATGAGCTGTGCTACTAACTGTAATTCTTCTACT
TCTATCACTTCCAGTTCTTGCTGGAGCTATTACAATACTATTAACAGATCGAAATCTAAA
TACTTCATTTTTCGATCCAGCTGGTGGTGGTGATCCTATTTTATACCAACATCTATTC
>C_langi_087
CACTCTATATTTAATTTTAGGTGTATGAGCAGGAATAATTGGTACAGGAACTAGGATACT
GATTCGAATTGAGCTATCTCAACCAGGAGCATTCTTAGGAAGAGACCAACTATATAACAC
TTTAGTTACTGCACATGCATTCTTAATAATTTTCTTCTTAGTTATACCAGTATTTATTGG
GGGGTTTGGAAACTGACTTCTACCTCTTATACTTGGGGCCCCAGATATGGCATTCCCACG
TCTTAATAATCTAAGATTCTGACTATTACCTCCTTCACTAATTCTATTAATTTCTTCCGC
TGCAGTAGAAAAAGGTGCTGGTACTGGATGAACTGTATACCCTCCACTCTCAAGAAATCT
TGCTCATGCAGGACCTTCTGTAGATATGGCTATTTTCTCCTTACATTTAGCAGGAGCCTC
ATCTATTCTAGGTGCAGTAAATTTTATTACTACAGTAATTAACATACGATGAAATGGAAT
ACGGCTAGAACGACTCCCTCTATTTATCTGAGCAGTACTTCTAACTGTAATTCTACTTCT
TCTATCACTACCAGTACTTGCTGGGGCAATTACAATACTATTAACTGACCGTAATCTAAA
CACTTCTTTCTTCGATCCCGCTGGAGGTGGAGACCCTATTTTATACCAACACTTATTT
>C_diastrophus_088
CACTCTATACTTAATTTTAGGAGTTTGAGCAGGAATAATTGGTACAGGAACTAGAATACT
AATTCGAATTGAACTATCACAACCAGGATCATTCCTTGGGAGAGATCAATTATATAACAC
TCTAGTTACAGCCCATGCATTCCTAATAATTTTCTTCTTAGTGATACCAGTATTCATTGG
TGGATTCGGAAACTGACTTCTTCCTCTAATACTAGGTGCTCCAGATATGGCATTCCCACG
ACTTAATAATTTAAGATTTTGACTTTTACCTCCATCACTAATTTTACTTATTTCATCAGC
AGCGGTGGAAAAAGGAGCAGGAACAGGATGAACTGTATACCCTCCTCTATCTAGAAATCT
TGCCCATGCAGGACCGTCCGTAGACATGGCTATTTTTTCTCTTCACTTAGCAGGTGCTTC
ATCTATTTTAGGAGCAGTGAATTTTATTACAACTGTAATTAACATACGATGAAACGGAAT
ACGACTAGAACGACTTCCTCTATTTGTATGAGCAGTATTCTTAACAGTCATTCTTCTTCT
ACTTTCTCTTCCAGTACTTGCCGGAGCTATTACTATACTATTAACAGATCGAAACCTAAA
TACTTCTTTCTTTGATCCAGCTGGTGGTGGTGACCCTATTCTATACCAACATCTATTT
>C_langi_089
CACTCTATATTTAATTTTAGGTGTATGAGCAGGAATAATTGGTACAGGAACTAGGATACT
GATTCGAATTGAGCTATCTCAACCAGGAGCATTCTTAGGAAGAGACCAACTATATAACAC
TTTAGTTACTGCACATGCATTCTTAATAATTTTCTTCTTAGTTATACCAGTATTTATTGG
GGGGTTTGGAAACTGACTTCTACCTCTTATACTTGGGGCCCCAGATATGGCATTCCCACG
TCTTAATAATCTAAGATTCTGACTATTACCTCCTTCACTAATTCTATTAATTTCTTCCGC
TGCAGTAGAAAAAGGTGCTGGTACTGGATGAACTGTATACCCTCCACTTTCAAGAAATCT
TGCTCATGCAGGACCTTCTGTAGATATGGCTATTTTCTCCTTACATTTAGCAGGAGCCTC
ATCTATTCTAGGTGCAGTAAATTTTATTACTACAGTAATTAACATACGATGAAATGGAAT
ACGGCTAGAACGACTCCCTCTATTTATCTGAGCAGTACTTCTAACTGTAATTCTACTTCT
TCTATCACTACCAGTACTTGCTGGGGCAATTACAATACTATTAACTGACCGTAATCTAAA
CACTTCTTTCTTCGATCCCGCTGGAGGTGGAGACCCTATTTTATACCAACACTTATTT
>C_langi_090
CACTCTATATTTAATTTTAGGTGTATGAGCAGGAATAATTGGTACAGGAACTAGGATACT
GATTCGAATTGAGCTATCTCAACCAGGAGCATTCTTAGGAAGAGACCAACTATATAACAC
TTTAGTTACTGCACATGCATTCTTAATAATTTTCTTCTTAGTTATACCAGTATTTATTGG
GGGGTTTGGAAACTGACTTCTACCTCTTATACTTGGGGCCCCAGATATGGCATTCCCACG
TCTTAATAATCTAAGATTCTGACTATTACCTCCTTCACTAATTCTATTAATTTCTTCCGC
TGCAGTAGAAAAAGGTGCTGGTACTGGATGAACTGTATACCCTCCACTCTCAAGAAATCT
TGCTCATGCAGGACCTTCTGTAGATATGGCTATTTTCTCCTTACATTTAGCAGGAGCCTC
ATCTATTCTAGGTGCAGTAAATTTTATTACTACAGTAATTAACATACGATGAAATGGAAT
ACGGCTAGAACGACTCCCTCTATTTATCTGAGCAGTACTTCTAACTGTAATTCTACTTCT
TCTATCACTACCAGTACTTGCTGGGGCAATTACAATACTATTAACTGACCGTAATCTAAA
CACTTCTTTCTTCGATCCCGCTGGAGGTGGAGACCCTATTTTATACCAACACTTATTT
>C_diastrophus_100
CACTCTATACTTAATTTTAGGAGTTTGAGCAGGAATAATTGGTACAGGAACTAGAATACT
AATTCGAATTGAACTATCACAACCAGGATCATTCCTTGGGAGAGATCAATTATATAACAC
TCTAGTTACAGCCCATGCATTCCTAATAATTTTCTTCTTAGTGATACCAGTATTCATTGG
TGGATTCGGAAACTGACTTCTTCCTCTAATACTAGGTGCTCCAGATATGGCATTCCCACG
ACTTAATAATTTAAGATTTTGACTTTTACCTCCATCACTAATTTTACTTATTTCATCAGC
AGCGGTGGAAAAAGGAGCAGGAACAGGATGAACTGTATACCCTCCTCTATCTAGAAATCT
TGCCCATGCAGGACCGTCCGTAGACATGGCTATTTTTTCTCTTCACTTAGCAGGTGCTTC
ATCTATTTTAGGAGCAGTGAATTTTATTACAACTGTAATTAACATACGATGAAACGGAAT
ACGACTAGAACGACTTCCTCTATTTGTATGAGCAGTATTCTTAACAGTCATTCTTCTTCT
ACTTTCTCTTCCAGTACTTGCCGGAGCTATTACTATACTATTAACAGATCGAAACCTAAA
TACTTCTTTCTTTGATCCAGCTGGTGGTGGTGACCCTATTCTATACCAACATCTATAT
>C_diastrophus_101
CACTCTATATTTAATTTTAGGAGTTTGAGCAGGAATAATTGGTACAGGTACTAGAATATT
AATTCGAATTGAATTATCTCAACCGGGGTCATTCCTAGGAAGAGACCAACTATATAATAC
TCTAGTAACTGCCCACGCATTTCTAATAATTTTCTTTTTAGTTATACCAGTATTTATTGG
TGGATTCGGAAATTGAATTCTACCTTTAATACTAGGAGCCCCAGATATGGCATTCCCACG
ATTAAACAATCTAAGATTTTGACTTCTTCCACCTTCACTAATTTTACTAATCTCATCAGC
AGCAGTAGAAAAAGGAGCGGGAACAGGATGAACAGTATACCCACCTCTATCAAGAAATCT
TGCACACGCAGGACCATCTGTTGACATGGCTATTTTTTCTCTACACTTAGCAGGTGCTTC
ATCTATTTTAGGTGCAGTAAACTTTATTACAACAGTTATTAATATACGATGAAATGGAAT
ACGACTAGAACGACTTCCACTATTTGTATGAGCTGTGCTGCTAACTGTAATTCTTCTCCT
TCTATCACTTCCAGTTCTTGCTGGAGCTATTACAATACTACTAACAGATCGAAACTTAAA
TACTTCATTTTTTGATCCAGCTGGTGGTGGTGATCCTATTTTATATCAACATCTATTC
>C_diastrophus_110
CACTCTATACTTAATTTTAGGAGTTTGAGCAGGAATAATTGGTACAGGAACTAGAATACT
AATTCGAATTGAACTATCACAACCAGGATCATTCCTTGGGAGAGATCAATTATATAACAC
TCTAGTTACAGCCCATGCATTCCTAATAATTTTCTTCTTAGTGATACCAGTATTCATTGG
TGGATTCGGAAACTGACTTCTTCCTCTAATACTAGGTGCTCCAGATATGGCATTCCCACG
ACTTAATAATTTAAGATTTTGACTTTTACCTCCATCACTAATTTTACTTATTTCATCAGC
AGCGGTGGAAAAAGGAGCAGGAACAGGATGAACTGTATACCCTCCTCTATCTAGAAATCT
TGCCCATGCAGGACCGTCCGTAGACATGGCTATTTTTTCTCTTCACTTAGCAGGTGCTTC
ATCTATTTTAGGAGCAGTGAATTTTATTACAACTGTAATTAACATACGATGAAACGGAAT
ACGACTAGAACGACTTCCTCTATTTGTATGAGCAGTATTCTTAACAGTCATTCTTCTTCT
ACTTTCTCTTCCAGTACTTGCCGGAGCTATTACTATACTATTAACAGATCGAAACCTAAA
TACTTCTTTCTTTGATCCAGCTGGTGGTGGTGACCCTATTCTATACCAACATCTATTT
>C_setosus_111
CACTTTATACTTAATTCTAGGAGTATGAGCAGGAATAATTGGTACAGGAACTAGGATATT
AATTCGAATTGAACTATCACAACCAGGATCATTTTTAGGGAGTGATCAATTGTATAATAC
TTTAGTGACTGCACATGCATTCCTAATAATTTTTTTCTTAGTTATACCAGTATTTATTGG
CGGATTCGGAAATTGATTATTACCACTTATATTAGGTGCTCCAGATATAGCATTCCCACG
ACTTAATAATTTAAGATTCTGATTATTACCACCATCATTAATTCTTCTAATTTCTTCAGC
AGCTGTAGAAAAGGGGGCAGGAACAGGATGAACTGTATACCCACCTCTTTCAAGAAACCT
TGCTCATGCAGGACCTTCCGTTGATATAGCTATTTTCTCATTACACTTAGCTGGTGCTTC
CTCTATTTTAGGAGCAGTAAATTTCATTACAACAGTAATTAATATACGGTGAAATGGAAT
ACGATTAGAACGACTTCCTCTATTTATCTGAGCAGTACTATTAACAGTAATTCTTCTTCT
TCTATCTCTTCCAGTACTAGCAGGGGCAATTACCATACTATTAACAGATCGTAATCTTAA
CACCTCCTTTTTCGATCCTGCCGGTGGTGGAGATCCTATTTTATATCAACATCTATTT
>C_langi_112
CACTCTATATTTAATTTTAGGTGTATGAGCAGGAATAATTGGTACAGGAACTAGGATACT
GATTCGAATTGAGCTATCTCAACCAGGAGCATTCTTAGGAAGAGACCAACTATATAACAC
TTTAGTTACTGCACATGCATTCTTAATAATTTTCTTCTTAGTTATACCAGTATTTATTGG
GGGGTTTGGAAACTGACTTCTACCTCTTATACTTGGGGCCCCAGATATGGCATTCCCACG
TCTTAATAATCTAAGATTCTGACTATTACCTCCTTCACTAATTCTATTAATTTCTTCCGC
TGCAGTAGAAAAAGGTGCTGGTACTGGATGAACTGTATACCCTCCACTCTCAAGAAATCT
TGCTCATGCAGGACCTTCTGTAGATATGGCTATTTTCTCCTTACATTTAGCAGGAGCCTC
ATCTATTCTAGGTGCAGTAAATTTTATTACTACAGTAATTAACATACGATGAAATGGAAT
ACGGCTAGAACGACTCCCTCTATTTATCTGAGCAGTACTTCTAACTGTAATTCTACTTCT
TCTATCACTACCAGTACTTGCTGGGGCAATTACAATACTATTAACTGACCGTAATCTAAA
CACTTCTTTCTTCGATCCCGCTGGAGGTGGAGACCCTATTTTATACCAACACTTATTT
>Chaetogaster_sp_113
CACTTTATATCTAATTTTAGGAATCTGAGCAGGAATAATTGGAACTGGCACTAGTATACT
AATTCGAATTGAACTATCTCAACCAGGGTCATTCCTCGGAAGAGATCAGCTATATAACAC
ACTAGTGACTGCACACGCATTCTTGATGATCTTCTTTCTCGTAATACCTGTATTTATCGG
GGGATTTGGAAACTGATTAATCCCTCTAATATTAGGAGCACCAGATATAGCTTTTCCGCG
ACTAAATAACTTAAGATTCTGACTTTTACCCCCTTCATTAATTCTATTAATTTCATCTGC
CGCTGTAGAAAAAGGTGCAGGAACTGGATGAACAGTTTACCCCCCTTTATCAAGAAATCT
AGCTCATGCAGGACCATCAGTAGACATGGCTATTTTTTCCTTACATCTAGCAGGTGCCTC
TTCAATCCTAGGGGCCGTAAATTTTATCACTACTGTAATTAATATACGATGAAATGGGAT
ACGATTAGAACGGGTACCGCTTTTTGTTTGAGCAGCCCTATTAACAGTTATTCTTCTTCT
GCTATCATTACCAGTTTTAGCCGGAGCAATTACTATACTTCTAACAGATCGAAATCTAAA
CACTTCATTTTTTGATCCTGCAGGGGGAGGAGACCCTATTTTATACCAACATCTATTT
>C_diastrophus_127
CACTCTATATTTAATTTTAGGAGTTTGAGCAGGAATAATTGGTACAGGTACTAGAATATT
AATTCGAATTGAATTATCTCAACCGGGGTCATTCCTAGGAAGAGACCAATTATATAATAC
TCTAGTAACTGCCCACGCATTTCTAATAATTTTCTTTTTAGTTATACCAGTATTTATTGG
TGGATTCGGAAATTGAATTCTACCTTTAATACTAGGAGCCCCAGATATGGCATTCCCACG
ATTAAACAATCTAAGATTTTGACTTCTTCCACCTTCACTAATTTTACTAATCTCATCGGC
AGCAGTAGAAAAAGGAGCAGGAACAGGATGAACAGTATACCCACCTCTATCAAGAAATCT
CGCACACGCAGGACCATCTGTTGACATGGCTATTTTTTCTCTACACTTAGCAGGTGCTTC
ATCTATTTTAGGTGCAGTAAACTTTATTACAACAATTATTAATATACGATGAAATGGAAT
ACGACTAGAACGACTTCCACTATTTGTATGAGCTGTGCTGTTAACTGTAATTCTTCTCCT
TCTATCACTTCCAGTTCTTGCTGGAGCTATTACAATACTACTAACAGATCGAAACTTAAA
TACTTCATTTTTTGATCCAGCTGGTGGTGGTGATCCTATTTTATATCAACATCTATTC
>C_diastrophus_128
CACTCTATATTTAATTTTAGGAGTTTGAGCAGGAATAATTGGTACAGGTACTAGAATATT
AATTCGAATTGAATTATCTCAACCGGGGTCATTCCTAGGAAGAGACCAATTATATAATAC
TCTAGTAACTGCCCACGCATTTCTAATAATTTTCTTTTTAGTTATACCAGTATTTATTGG
TGGATTCGGAAATTGAATTCTACCTTTAATACTAGGAGCCCCAGATATGGCATTCCCACG
ATTAAACAATCTAAGATTTTGACTTCTTCCACCTTCACTAATTTTACTAATCTCATCGGC
AGCAGTAGAAAAAGGAGCGGGAACAGGATGAACAGTATACCCACCTCTATCAAGAAATCT
CGCACACGCAGGACCATCTGTTGACATGGCTATTTTTTCTCTACACTTAGCAGGTGCTTC
ATCTATTTTAGGTGCAGTAAACTTTATTACAACAGTTATTAATATACGATGAAATGGAAT
ACGACTAGAACGACTTCCACTATTTGTATGAGCTGTGCTGTTAACTGTAATTCTTCTCCT
TCTATCACTTCCAGTTCTTGCTGGGGCTATTACAATACTACTAACAGATCGAAACTTAAA
TACTTCATTTTTTGATCCAGCTGGTGGTGGTGATCCTATTTTATATCAACATCTATTC
>C_diastrophus_129
CACTCTATATTTAATTTTAGGAGTTTGAGCAGGAATAATTGGTACAGGTACTAGAATATT
AATTCGAATTGAATTATCTCAACCAGGGTCATTCCTAGGAAGGGACCAACTATATAATAC
TCTAGTAACTGCCCACGCATTTCTAATAATTTTCTTTTTAGTTATACCAGTATTTATTGG
TGGATTCGGAAATTGAATTCTACCTTTAATACTAGGAGCCCCAGATATGGCATTCCCACG
ATTAAACAATCTAAGATTTTGACTTCTTCCACCTTCACTAATTCTATTAATTTCATCTGC
AGCAGTAGAAAAAGGAGCGGGAACAGGATGAACAGTATACCCACCTCTATCAAGAAATCT
TGCACACGCAGGGCCATCTGTTGACATGGCTATTTTTTCTCTACACTTAGCAGGTGCTTC
ATCTATTTTAGGTGCAGTAAACTTTATTACAACAGTTATTAATATACGATGAAATGGAAT
ACGACTAGAACGACTTCCACTATTTGTATGAGCTGTGCTACTAACTGTAATTCTTCTACT
TCTATCACTTCCAGTTCTTGCTGGAGCTATTACAATACTATTAACAGATCGAAATCTAAA
TACTTCATTTTTCGATCCAGCTGGTGGTGGTGATCCTATTTTATACCAACATCTATTC
>C_diastrophus_130
CACTCTATATTTAATTTTAGGAGTTTGAGCAGGAATAATTGGTACAGGTACTAGAATATT
AATTCGAATTGAATTATCTCAACCAGGGTCATTCCTAGGAAGGGACCAACTATATAATAC
TCTAGTAACTGCCCACGCATTTCTAATAATTTTCTTTTTAGTTATACCAGTATTTATTGG
TGGATTCGGAAATTGAATTCTACCTTTAATACTAGGAGCCCCAGATATGGCATTCCCACG
ATTAAACAATCTAAGATTTTGACTTCTTCCACCTTCACTAATTCTATTAATTTCATCTGC
AGCAGTAGAAAAAGGAGCGGGAACAGGATGAACAGTATACCCACCTCTATCAAGAAATCT
TGCACACGCAGGGCCATCTGTTGACATGGCTATTTTTTCTCTACACTTAGCAGGTGCTTC
ATCTATTTTAGGTGCAGTAAACTTTATTACAACAGTTATTAATATACGATGAAATGGAAT
ACGACTAGAACGACTTCCACTATTTGTATGAGCTGTGCTACTAACTGTAATTCTTCTACT
TCTATCACTTCCAGTTCTTGCTGGAGCTATTACAATACTATTAACAGATCGAAATCTAAA
TACTTCATTTTTCGATCCAGCTGGTGGTGGTGATCCTATTTTATACCAACATCTATTC
>C_langi_132
CACTCTATATTTAATTTTAGGTGTATGAGCAGGAATAGTTGGTACAGGAACTAGGATACT
GATTCGAATTGAGCTATCTCAACCAGGAGCATTCTTAGGAAGAGACCAACTATATAACAC
TTTAGTTACTGCACATGCATTCTTAATAATTTTCTTCTTAGTTATACCAGTATTTATTGG
GGGGTTTGGAAACTGACTTCTACCTCTTATACTTGGGGCCCCAGATATGGCATTCCCACG
TCTTAATAATCTAAGATTCTGACTATTACCTCCTTCACTAATTCTATTAATTTCTTCCGC
TGCAGTAGAAAAAGGTGCTGGTACTGGATGAACTGTATACCCTCCACTCTCAAGAAATCT
TGCTCATGCAGGACCTTCTGTAGATATGGCTATTTTCTCCTTACATTTAGCAGGAGCCTC
ATCTATTCTAGGTGCAGTAAATTTTATTACTACAGTAATTAACATACGATGAAATGGAAT
ACGGCTAGAACGACTCCCTCTATTTATCTGAGCAGTACTTCTAACTGTAATTCTACTTCT
TCTATCACTACCAGTACTTGCTGGGGCAATTACAATACTATTAACTGACCGTAATCTAAA
CACTTCTTTCTTCGATCCCGCTGGAGGTGGAGACCCTATTTTATACCAACACTTATTT
>Chaetogaster_sp_134
CACTCTATACTTAATTTTAGGAGTTTGAGCCGGAATAATTGGAACAGGAACTAGGATATT
AATTCGAATTGAACTATCTCAACCAGGATCATTCCTTGGAAGAGACCAACTGTATAATAC
TCTAGTAACTGCACACGCATTCCTAATAATCTTCTTTCTAGTTATACCAGTATTTATTGG
TGGATTCGGAAATTGACTTCTACCTTTAATACTAGGAGCCCCAGATATAGCTTTCCCACG
ACTTAACAATTTAAGATTTTGACTATTACCACCATCATTAATCCTACTAGTTTCCTCAGC
TGCCGTAGAAAAGGGGGCTGGAACAGGATGAACTGTATACCCACCTCTATCAAGAAATCT
TGCACACGCAGGACCATCAGTAGATATGGCTATTTTTTCCCTACATTTAGCTGGTGCATC
ATCAATCTTAGGAGCAGTAAACTTTATTACTACGGTAATTAACATACGATGAAACGGTAT
ACGACTAGAACGAGTACCTCTATTTGTATGGGCAGTCCTATTAACAGTCATTCTTCTACT
ACTATCACTACCAGTTCTAGCAGGAGCAATTACTATACTCCTAACAGATCGAAATCTAAA
CACTTCATTCTTCGATCCTGCCGGAGGAGGAGATCCCATTCTATACCAACATCTATTT
>C_setosus_138
CACTTTATACTTAATTCTAGGAGTATGAGCAGGAATAATTGGTACAGGAACTAGGATATT
AATTCGAATTGAACTATCACAACCAGGATCATTTTTAGGGAGTGATCAATTGTATAATAC
TTTAGTGACTGCACATGCATTCCTAATAATTTTTTTCTTAGTTATACCAGTATTTATTGG
CGGATTCGGAAATTGATTATTACCACTTATATTAGGTGCTCCAGATATAGCATTCCCACG
ACTTAATAATTTAAGATTCTGATTATTACCACCATCATTAATTCTTCTAATTTCTTCAGC
AGCTGTAGAAAAGGGGGCAGGAACAGGATGAACTGTATACCCACCTCTTTCAAGAAACCT
TGCTCATGCAGGACCTTCCGTTGATATAGCTATTTTCTCATTACACTTAGCTGGTGCTTC
CTCTATTTTAGGAGCAGTAAATTTCATTACAACAGTAATTAATATACGGTGAAATGGAAT
ACGATTAGAACGACTTCCTCTATTTATCTGAGCAGTACTATTAACAGTAATTCTTCTTCT
TCTATCTCTTCCAGTACTAGCAGGGGCAATTACCATACTATTAACAGATCGTAATCTTAA
CACCTCCTTTTTCGATCCTGCCGGTGGTGGAGATCCTATTTTATATCAACATCTATTT
>C_diastrophus_097
CACTCTATACTTAATTTTAGGAGTTTGAGCAGGAATAATTGGTACAGGAACTAGAATACT
AATTCGAATTGAACTATCACAACCAGGATCATTCCTTGGGAGAGATCAATTATATAACAC
TCTAGTTACAGCCCATGCATTCCTAATAATTTTCTTCTTAGTGATACCAGTATTCATTGG
TGGATTCGGAAACTGACTTCTTCCTCTAATACTAGGTGCTCCAGATATGGCATTCCCACG
ACTTAATAATTTAAGATTTTGACTTTTACCTCCATCACTAATTTTACTTATTTCATCAGC
AGCGGTGGAAAAAGGAGCAGGAACAGGATGAACTGTATACCCTCCTCTATCTAGAAATCT
TGCCCATGCAGGACCGTCCGTAGACATGGCTATTTTTTCTCTTCACTTAGCAGGTGCTTC
ATCTATTTTAGGAGCAGTGAATTTTATTACAACTGTAATTAACATACGATGAAACGGAAT
ACGACTAGAACGACTTCCTCTATTTGTATGAGCAGTATTCTTAACAGTCATTCTTCTTCT
ACTTTCTCTTCCAGTACTTGCCGGAGCTATTACTATACTATTAACAGATCGAAACCTAAA
TACTTCTTTCTTTGATCCAGCTGGTGGTGGTGACCCTATTCTATACCAACATCTATTT
>C_diastrophus_098
CACTTTATACCTAATTTTAGGTGTATGAGCAGGTATAGTAGGCACAGGAACTAGAATACT
AATTCGAATTGAACTATCTCAACCCGGATCATTCCTAGGAAGTGACCAACTATATAACAC
TTTAGTCACTGCACATGCATTTTTAATAATTTTCTTTCTTGTAATGCCAGTATTTATTGG
CGGATTTGGAAACTGACTTTTACCTCTTATACTAGGAGCTCCTGATATGGCATTCCCTCG
ACTAAATAACTTAAGATTTTGACTTCTACCCCCATCCCTAATTTTACTTGTATCTTCAGC
TGCTGTAGAAAAAGGAGCAGGAACAGGATGAACTGTTTATCCCCCACTATCAAGAAATCT
TGCCCATGCAGGACCTTCGGTAGATATAGCAATTTTCTCTCTGCATTTAGCCGGTGCTTC
ATCTATCTTAGGGGCAGTAAATTTTATTACAACAGTCATTAACATACGATGAAATGGCAT
ACGTTTAGAGCGACTCCCTTTATTTGTATGGGCAGTATTACTAACAGTAATTCTTTTACT
TCTATCTCTTCCAGTACTAGCAGGTGCAATCACTATACTATTAACAGACCGAAATCTAAA
CACTTCATTTTTCGATCCTGCTGGCGGCGGAGACCCTATTTTATATCAACATCTATTT
>C_setosus_099
CACTTTATACTTAATTCTAGGAGTATGAGCAGGAATAATTGGTACAGGAACTAGGATATT
AATTCGAATTGAACTATCACAACCAGGATCATTTTTAGGGAGTGATCAATTGTATAATAC
TTTAGTGACTGCACATGCATTCCTAATAATTTTTTTCTTAGTTATACCAGTATTTATTGG
CGGATTCGGAAATTGATTATTACCACTTATATTAGGTGCTCCAGATATAGCATTCCCACG
ACTTAATAATTTAAGATTCTGATTATTACCACCATCATTAATTCTTCTAATTTCTTCAGC
AGCTGTAGAAAAGGGGGCAGGAACAGGATGAACTGTATACCCACCTCTTTCAAGAAACCT
TGCTCATGCAGGACCTTCCGTTGATATAGCTATTTTCTCATTACACTTAGCTGGTGCTTC
CTCTATTTTAGGAGCAGTAAATTTCATTACAACAGTAATTAATATACGGTGAAATGGAAT
ACGATTAGAACGACTTCCTCTATTTATCTGAGCAGTACTATTAACAGTAATTCTTCTTCT
TCTATCTCTTCCAGTACTAGCAGGGGCAATTACCATACTATTAACAGATCGTAATCTTAA
CACCTCCTTTTTCGATCCTGCCGGTGGTGGAGATCCTATTTTATATCAACATCTATTT
>C_langi_140
CACTCTATATTTAATTTTAGGTGTATGAGCAGGAATAATTGGTACAGGAACTAGGATACT
GATTCGAATTGAGCTATCTCAACCAGGAGCATTCTTAGGAAGAGACCAACTATATAACAC
TTTAGTTACTGCACATGCATTCTTAATAATTTTCTTCTTAGTTATACCAGTATTTATTGG
GGGGTTTGGAAACTGACTTCTACCTCTTATACTTGGGGCCCCAGATATGGCATTCCCACG
TCTTAATAATCTAAGATTCTGACTATTACCTCCTTCACTAATTCTATTAATTTCTTCCGC
TGCAGTAGAAAAAGGTGCTGGTACTGGATGAACTGTATACCCTCCACTCTCAAGAAATCT
TGCTCATGCAGGACCTTCTGTAGATATGGCTATTTTCTCCTTACATTTAGCAGGAGCCTC
ATCTATTCTAGGTGCAGTAAATTTTATTACTACAGTAATTAACATACGATGAAATGGAAT
ACGGCTAGAACGACTCCCTCTATTTATCTGAGCAGTACTTCTAACTGTAATTCTACTTCT
TCTATCACTACCAGTACTTGCTGGGGCAATTACAATACTATTAACTGACCGTAATCTAAA
CACTTCTTTCTTCGATCCCGCTGGAGGTGGAGACCCTATTTTATACCAACACTTATTT
>C_diastrophus_141
CACTCTATATTTAATTTTAGGAGTTTGAGCAGGAATAATTGGTACAGGTACTAGAATATT
AATTCGAATTGAATTATCTCAACCGGGGTCATTCCTAGGAAGAGACCAACTATATAATAC
TCTAGTAACTGCCCACGCATTTCTAATAATTTTCTTTTTAGTTATACCAGTATTTATTGG
TGGATTCGGAAATTGAATTCTACCTTTAATACTAGGAGCCCCAGATATGGCATTCCCACG
ATTAAACAATCTAAGATTTTGACTTCTTCCACCTTCACTAATTTTACTAATCTCATCAGC
AGCAGTAGAAAAAGGAGCGGGAACAGGATGAACAGTATACCCACCTCTATCAAGAAATCT
TGCACACGCAGGACCATCTGTTGACATGGCTATTTTTTCTCTACACTTAGCAGGTGCTTC
ATCTATTTTAGGTGCAGTAAACTTTATTACAACAGTTATTAATATACGATGAAATGGAAT
ACGACTAGAACGACTTCCACTATTTGTATGAGCTGTGCTGCTAACTGTAATTCTTCTCCT
TCTATCACTTCCAGTTCTTGCTGGAGCTATTACAATACTACTAACAGATCGAAACTTAAA
TACTTCATTTTTTGATCCAGCTGGTGGCGGTGATCCTATTTTATATCAACATCTATTC
>C_langi_142
CACTCTATATTTAATTTTAGGTGTATGAGCAGGAATAATTGGTACAGGAACTAGGATACT
GATTCGAATTGAGCTATCTCAACCAGGAGCATTCTTAGGAAGAGACCAACTATATAACAC
TTTAGTTACTGCACATGCATTCTTAATAATTTTCTTCTTAGTTATACCAGTATTTATTGG
GGGGTTTGGAAACTGACTTCTACCTCTTATACTTGGGGCCCCAGATATGGCATTCCCACG
TCTTAATAATCTAAGATTCTGACTATTACCTCCTTCACTAATTCTATTAATTTCTTCCGC
TGCAGTAGAAAAAGGTGCTGGTACTGGATGAACTGTATACCCTCCACTTTCAAGAAATCT
TGCTCATGCAGGACCTTCTGTAGATATGGCTATTTTCTCCTTACATTTAGCAGGAGCCTC
ATCTATTCTAGGTGCAGTAAATTTTATTACTACAGTAATTAACATACGATGAAATGGAAT
ACGGCTAGAACGACTCCCTCTATTTATCTGAGCAGTACTTCTAACTGTAATTCTACTTCT
TCTATCACTACCAGTACTTGCTGGGGCAATTACAATACTATTAACTGACCGTAATCTAAA
CACTTCTTTCTTCGATCCCGCTGGAGGTGGAGACCCTATTTTATACCAACACTTATTT
>C_setosus_147
CACTTTATACTTAATTCTAGGAGTATGAGCAGGAATAATTGGTACAGGAACTAGGATATT
AATTCGAATTGAACTATCACAACCAGGATCATTTTTAGGGAGTGATCAATTGTATAATAC
TTTAGTGACTGCACATGCATTCCTAATAATTTTTTTCTTAGTTATACCAGTATTTATTGG
CGGATTCGGAAATTGATTATTACCACTTATATTAGGTGCTCCAGATATAGCATTCCCACG
ACTTAATAATTTAAGATTCTGATTATTACCACCATCATTAATTCTTCTAATTTCTTCAGC
AGCTGTAGAAAAGGGGGCAGGAACAGGATGAACTGTATACCCACCTCTTTCAAGAAACCT
TGCTCATGCAGGACCTTCCGTTGATATAGCTATTTTCTCATTACACTTAGCTGGTGCTTC
CTCTATTTTAGGAGCAGTAAATTTCATTACAACAGTAATTAATATACGGTGAAATGGAAT
ACGATTAGAACGACTTCCTCTATTTATCTGAGCAGTACTATTAACAGTAATTCTTCTTCT
TCTATCTCTTCCAGTACTAGCAGGGGCAATTACCATACTATTAACAGATCGTAATCTTAA
CACCTCCTTTTTCGATCCTGCCGGTGGTGGAGATCCTATTTTATATCAACATCTATTT
>C_diastrophus_148
CACTCTATACTTAATTTTAGGAGTTTGAGCAGGAATAATTGGTACAGGAACTAGAATACT
AATTCGAATTGAACTATCACAACCAGGATCATTCCTTGGGAGAGATCAATTATATAACAC
TCTAGTTACAGCCCATGCATTCCTAATAATTTTCTTCTTAGTGATACCAGTATTCATTGG
TGGATTCGGAAACTGACTTCTTCCTCTAATACTAGGTGCTCCAGATATGGCATTCCCACG
ACTTAATAATTTAAGATTTTGACTTTTACCTCCATCACTAATTTTACTTATTTCATCAGC
AGCGGTGGAAAAAGGAGCAGGAACAGGATGAACTGTATACCCTCCTCTATCTAGAAATCT
TGCCCATGCAGGACCGTCCGTAGACATGGCTATTTTTTCTCTTCACTTAGCAGGTGCTTC
ATCTATTTTAGGAGCAGTGAATTTTATTACAACTGTAATTAACATACGATGAAACGGAAT
ACGACTAGAACGACTTCCTCTATTTGTATGAGCAGTATTCTTAACAGTCATTCTTCTTCT
ACTTTCTCTTCCAGTACTTGCCGGAGCTATTACTATACTATTAACAGATCGAAACCTAAA
TACTTCTTTCTTTGATCCAGCTGGTGGTGGTGACCCTATTCTATACCAACATCTATTT
>C_langi_149
CACTCTATATTTAATTTTAGGTGTATGAGCAGGAATAATTGGTACAGGAACTAGGATACT
GATTCGAATTGAGCTATCTCAACCAGGAGCATTCTTAGGAAGAGACCAACTATATAACAC
TTTAGTTACTGCACATGCATTCTTAATAATTTTCTTCTTAGTTATACCAGTATTTATTGG
GGGGTTTGGAAACTGACTTCTACCTCTTATACTTGGGGCCCCAGATATGGCATTCCCACG
TCTTAATAATCTAAGATTCTGACTATTACCTCCTTCACTAATTCTATTAATTTCTTCCGC
TGCAGTAGAAAAAGGTGCTGGTACTGGATGAACTGTATACCCTCCACTCTCAAGAAATCT
TGCTCATGCAGGACCTTCTGTAGATATGGCTATTTTCTCCTTACATTTAGCAGGAGCCTC
ATCTATTCTAGGTGCAGTAAATTTTATTACTACAGTAATTAACATACGATGAAATGGAAT
ACGGCTAGAACGACTCCCTCTATTTATCTGAGCAGTACTTCTAACTGTAATTCTACTTCT
TCTATCACTACCAGTACTTGCTGGGGCAATTACAATACTATTAACTGACCGTAATCTAAA
CACTTCTTTCTTCGATCCCGCTGGAGGTGGAGACCCTATTTTATACCAACACTTATTT
>C_langi_150
CACTCTATATTTAATTTTAGGTGTATGAGCAGGAATAATTGGTACAGGAACTAGGATACT
GATTCGAATTGAGCTATCTCAACCAGGAGCATTCTTAGGAAGAGACCAACTATATAACAC
TTTAGTTACTGCACATGCATTCTTAATAATTTTCTTCTTAGTTATACCAGTATTTATTGG
GGGGTTTGGAAACTGACTTCTACCTCTTATACTTGGGGCCCCAGATATGGCATTCCCACG
TCTTAATAATCTAAGATTCTGACTATTACCTCCTTCACTAATTCTATTAATTTCTTCCGC
TGCAGTAGAAAAAGGTGCTGGTACTGGATGAACTGTATACCCTCCACTTTCAAGAAATCT
TGCTCATGCAGGACCTTCTGTAGATATGGCTATTTTCTCCTTACATTTAGCAGGAGCCTC
ATCTATTCTAGGTGCAGTAAATTTTATTACTACAGTAATTAACATACGATGAAATGGAAT
ACGGCTAGAACGACTCCCTCTATTTATCTGAGCAGTACTTCTAACTGTAATTCTACTTCT
TCTATCACTACCAGTACTTGCTGGGGCAATTACAATACTATTAACTGACCGTAATCTAAA
CACTTCTTTCTTCGATCCCGCTGGAGGTGGAGACCCTATTTTATACCAACACTTATTT
>C_diastrophus_151
CACTCTATACTTAATTTTAGGAGTTTGAGCAGGAATAATTGGTACAGGAACTAGAATACT
AATTCGAATTGAACTATCACAACCAGGATCATTCCTTGGGAGAGATCAATTATATAACAC
TCTAGTTACAGCCCATGCATTCCTAATAATTTTCTTCTTAGTGATACCAGTATTCATTGG
TGGATTCGGAAACTGACTTCTTCCTCTAATACTAGGTGCTCCAGATATGGCATTCCCACG
ACTTAATAATTTAAGATTTTGACTTTTACCTCCATCACTAATTTTACTTATTTCATCAGC
AGCGGTGGAAAAAGGAGCAGGAACAGGATGAACTGTATACCCTCCTCTATCTAGAAATCT
TGCCCATGCAGGACCGTCCGTAGACATGGCTATTTTTTCTCTTCACTTAGCAGGTGCTTC
ATCTATTTTAGGAGCAGTGAATTTTATTACAACTGTAATTAACATACGATGAAACGGAAT
ACGACTAGAACGACTTCCTCTATTTGTATGAGCAGTATTCTTAACAGTCATTCTTCTTCT
ACTTTCTCTTCCAGTACTTGCCGGAGCTATTACTATACTATTAACAGATCGAAACCTAAA
TACTTCTTTCTTTGATCCAGCTGGTGGTGGTGACCCTATTCTATACCAACATCTATTT
>C_diastrophus_155
CACTCTATATTTAATTTTAGGAGTTTGAGCAGGAATAATTGGTACAGGTACTAGAATATT
AATTCGAATTGAATTATCTCAACCGGGGTCATTCCTAGGAAGAGACCAACTATATAATAC
TCTAGTAACTGCCCACGCATTTCTAATAATTTTCTTTTTAGTTATACCAGTATTTATTGG
TGGATTCGGAAATTGAATTCTACCTTTAATACTAGGAGCCCCAGATATGGCATTCCCACG
ATTAAACAATCTAAGATTTTGACTTCTTCCACCTTCACTAATTTTACTAATCTCATCAGC
AGCAGTAGAAAAAGGAGCGGGAACAGGATGAACAGTATACCCACCTCTATCAAGAAATCT
TGCACACGCAGGACCATCTGTTGACATGGCTATTTTTTCTCTACACTTAGCAGGTGCTTC
ATCTATTTTAGGTGCAGTAAACTTTATTACAACAGTTATTAATATACGATGAAATGGAAT
ACGACTAGAACGACTTCCACTATTTGTATGAGCTGTGCTGCTAACTGTAATTCTTCTCCT
TCTATCACTTCCAGTTCTTGCTGGAGCTATTACAATACTACTAACAGATCGAAACTTAAA
TACTTCATTTTTTGATCCAGCTGGTGGTGGTGATCCTATTTTATATCAACATCTATTC
>C_diastrophus_156
CACTCTATACTTAATTTTAGGAGTTTGAGCAGGAATAATTGGTACAGGAACTAGAATACT
AATTCGAATTGAACTATCACAACCAGGATCATTCCTTGGGAGAGATCAACTATATAACAC
TCTAGTTACAGCCCATGCATTCCTAATAATTTTCTTCTTAGTGATACCAGTATTCATTGG
TGGATTCGGAAACTGACTTCTTCCTCTAATACTAGGTGCTCCAGATATGGCATTCCCACG
ACTTAATAATTTAAGATTTTGACTTTTACCTCCATCACTAATTTTACTTATTTCATCAGC
AGCGGTGGAAAAAGGAGCAGGAACAGGATGAACTGTATACCCTCCTCTATCTAGAAATCT
TGCCCATGCAGGACCGTCCGTAGACATGGCTATTTTTTCTCTTCACTTAGCAGGTGCTTC
ATCTATTTTAGGGGCAGTGAATTTTATTACAACTGTAATTAACATACGATGAAACGGAAT
ACGACTAGAACGACTTCCTCTATTTGTATGAGCAGTATTCTTAACAGTCATTCTTCTTCT
ACTTTCTCTTCCAGTACTTGCCGGAGCTATTACTATACTATTAACAGATCGAAACCTAAA
TACTTCTTTCTTTGATCCAGCTGGTGGTGGTGACCCTATTCTATACCAACATCTATTT
>C_diastrophus_157
CACTCTATATTTAATTTTAGGAGTTTGAGCAGGAATAATTGGTACAGGTACTAGAATATT
AATTCGAATTGAATTATCTCAACCAGGGTCATTCCTAGGAAGGGACCAACTATATAATAC
TCTAGTAACTGCCCACGCATTTCTAATAATTTTCTTTTTAGTTATACCAGTATTTATTGG
TGGATTCGGAAATTGAATTCTACCTTTAATACTAGGAGCCCCAGATATGGCATTCCCACG
ATTAAACAATCTAAGATTTTGACTTCTTCCACCTTCACTAATTCTACTAATTTCATCTGC
AGCAGTAGAAAAAGGAGCGGGAACAGGATGAACAGTATACCCACCTCTATCAAGAAATCT
TGCACACGCAGGGCCATCTGTTGACATGGCTATTTTTTCTCTACACTTAGCAGGTGCTTC
ATCTATTTTAGGTGCAGTAAACTTTATTACAACAGTTATTAATATACGATGAAATGGAAT
ACGACTAGAACGACTTCCACTATTTGTATGAGCTGTGCTACTAACTGTAATTCTTCTACT
TCTATCACTTCCAGTTCTTGCTGGAGCTATTACAATACTATTAACAGATCGAAATCTAAA
TACTTCATTTTTCGATCCAGCTGGTGGTGGTGATCCTATTTTATACCAACATCTATTC
>C_diastrophus_159
CACTCTATATTTAATTTTAGGAGTTTGAGCAGGAATAATTGGTACAGGTACTAGAATATT
AATTCGAATTGAATTATCTCAACCAGGGTCATTCCTAGGAAGGGACCAACTATATAATAC
TCTAGTAACTGCCCACGCATTTCTAATAATTTTCTTTTTAGTTATACCAGTATTTATTGG
TGGATTCGGAAATTGAATTCTACCTTTAATACTAGGAGCCCCAGATATGGCATTCCCACG
ATTAAACAATCTAAGATTTTGACTTCTTCCACCTTCACTAATTCTACTAATTTCATCTGC
AGCAGTAGAAAAAGGAGCGGGAACAGGATGAACAGTATACCCACCTCTATCAAGAAATCT
TGCACACGCAGGGCCATCTGTTGACATGGCTATTTTTTCTCTACACTTAGCAGGTGCTTC
ATCTATTTTAGGTGCAGTAAACTTTATTACAACAGTTATTAATATACGATGAAATGGAAT
ACGACTAGAACGACTTCCACTATTTGTATGAGCTGTGCTACTAACTGTAATTCTTCTACT
TCTATCACTTCCAGTTCTTGCTGGAGCTATTACAATACTATTAACAGATCGAAATCTAAA
TACTTCATTTTTCGATCCAGCTGGTGGTGGTGATCCTATTTTATACCAACATCTATTC
>C_diastrophus_160
CACTCTATATTTAATTTTAGGAGTTTGAGCAGGAATAATTGGTACAGGTACTAGAATATT
AATTCGAATTGAATTATCTCAACCAGGGTCATTCCTAGGAAGGGACCAACTATATAATAC
TCTAGTAACTGCCCACGCATTTCTAATAATTTTCTTTTTAGTTATACCAGTATTTATTGG
TGGATTCGGAAATTGAATTCTACCTTTAATACTAGGAGCCCCAGATATGGCATTCCCACG
ATTAAACAATCTAAGATTTTGACTTCTTCCACCTTCACTAATTCTATTAATTTCATCTGC
AGCAGTAGAAAAAGGAGCGGGAACAGGATGAACAGTATACCCACCTCTATCAAGAAATCT
TGCACACGCAGGGCCATCTGTTGACATGGCTATTTTTTCTCTACACTTAGCAGGTGCTTC
ATCTATTTTAGGTGCAGTAAACTTTATTACAACAGTTATTAATATACGATGAAATGGAAT
ACGACTAGAACGACTTCCACTATTTGTATGAGCTGTGCTACTAACTGTAATTCTTCTACT
TCTATCACTTCCAGTTCTTGCTGGAGCTATTACAATACTATTAACAGATCGAAATCTAAA
TACTTCATTTTTCGATCCAGCTGGTGGTGGTGATCCTATTTTATACCAACATCTATTC
>C_setosus_161
CACTTTATACTTAATTCTAGGAGTATGAGCAGGAATAATTGGTACAGGAACTAGGATATT
AATTCGAATTGAACTATCACAACCAGGATCATTTTTAGGGAGTGATCAATTGTATAATAC
TTTAGTGACTGCACATGCATTCCTAATAATTTTTTTCTTAGTTATACCAGTATTTATTGG
CGGATTCGGAAATTGATTATTACCACTTATATTAGGTGCTCCAGATATAGCATTCCCACG
ACTTAATAATTTAAGATTCTGATTATTACCACCATCATTAATTCTTCTAATTTCTTCAGC
AGCTGTAGAAAAGGGGGCAGGAACAGGATGAACTGTATACCCACCTCTTTCAAGAAACCT
TGCTCATGCAGGACCTTCCGTTGATATAGCTATTTTCTCATTACACTTAGCTGGTGCTTC
CTCTATTTTAGGAGCAGTAAATTTCATTACAACAGTAATTAATATACGGTGAAATGGAAT
ACGATTAGAACGACTTCCTCTATTTATCTGAGCAGTACTATTAACAGTAATTCTTCTTCT
TCTATCTCTTCCAGTACTAGCAGGGGCAATTACCATACTATTAACAGATCGTAATCTTAA
CACCTCCTTTTTCGATCCTGCCGGTGGTGGAGATCCTATTTTATATCAACATCTATTT
>C_diastrophus_162
------------------------------------------------------------
----------------------------------TTGGTGAGAGATCAATTATATAACAC
TCTAGTTACAGCCCATGCATTCCTAATAATTTTCTTCTTAGTGATACCAGTATTCATTGG
TGGATTCGGAAACTGACTTCTTCCTCTAATACTAGGTGCTCCAGATATGGCATTCCCACG
ACTTAATAATTTAAGATTTTGACTTTTACCTCCATCACTAATTTTACTTATTTCATCAGC
AGCGGTGGAAAAAGGAGCAGGAACAGGATGAACTGTATACCCTCCTCTATCTAGAAATCT
TGCCCATGCAGGACCGTCCGTAGACATGGCTATTTTTTCTCTTCACTTAGCAGGTGCTTC
ATCTATTTTAGGAGCAGTGAATTTTATTACAACTGTAATTAACATACGATGAAACGGAAT
ACGACTAGAACGACTTCCTCTATTTGTATGAGCAGTATTCTTAACAGTCATTCTTCTTCT
ACTTTCTCTTCCAGTACTTGCCGGAGCTATTACTATACTATTAACAGATCGAAACCTAAA
TACTTCTTTCTTTGATCCAGCTGGTGGTGGTGACCCTATTCTATACCAANATCTATTT
>C_diastrophus_163
CACTCTATACTTAATTTTAGGAGTTTGAGCAGGAATAATTGGTACAGGAACTAGAATACT
AATTCGAATTGAACTATCACAACCAGGATCATTCCTTGGGAGAGATCAATTATATAACAC
TCTAGTTACAGCCCATGCATTCCTAATAATTTTCTTCTTAGTGATACCAGTATTCATTGG
TGGATTCGGAAACTGACTTCTTCCTCTAATACTAGGTGCTCCAGATATGGCATTCCCACG
ACTTAATAATTTAAGATTTTGACTTTTACCTCCATCACTAATTTTACTTATTTCATCAGC
AGCGGTGGAAAAAGGAGCAGGAACAGGATGAACTGTATACCCTCCTCTATCTAGAAATCT
TGCCCATGCAGGACCGTCCGTAGACATGGCTATTTTTTCTCTTCACTTAGCAGGTGCTTC
ATCTATTTTAGGAGCAGTGAATTTTATTACAACTGTAATTAACATACGATGAAACGGAAT
ACGACTAGAACGACTTCCTCTATTTGTATGAGCAGTATTCTTAACAGTCATTCTTCTTCT
ACTTTCTCTTCCAGTACTTGCCGGAGCTATTACTATACTATTAACAGATCGAAACCTAAA
TACTTCTTTCTTTGATCCAGCTGGTGGTGGTGACCCTATTCTATACCAACATCTATTT
>C_diastrophus_164
CACTCTATACTTAATTTTAGGAGTTTGAGCAGGAATAATTGGTACAGGAACTAGAATACT
AATTCGAATTGAACTATCACAACCAGGATCATTCCTTGGGAGAGATCAATTATATAACAC
TCTAGTTACAGCCCATGCATTCCTAATAATTTTCTTCTTAGTGATACCAGTATTCATTGG
TGGATTCGGAAACTGACTTCTTCCTCTAATACTAGGTGCTCCAGATATGGCATTCCCACG
ACTTAATAATTTAAGATTTTGACTTTTACCTCCATCACTAATTTTACTTATTTCATCAGC
AGCGGTGGAAAAAGGAGCAGGAACAGGATGAACTGTATACCCTCCTCTATCTAGAAATCT
TGCCCATGCAGGACCGTCCGTAGACATGGCTATTTTTTCTCTTCACTTAGCAGGTGCTTC
ATCTATTTTAGGAGCAGTGAATTTTATTACAACTGTAATTAACATACGATGAAACGGAAT
ACGACTAGAACGACTTCCTCTATTTGTATGAGCAGTATTCTTAACAGTCATTCTTCTTCT
ACTTTCTCTTCCAGTACTTGCCGGAGCTATTACTATACTATTAACAGATCGAAACCTAAA
TACTTCTTTCTTTGATCCAGCTGGTGGTGGTGACCCTATTCTATACCAACATCTATTT
>Chaetogaster_sp_165
CACTCTATACTTAATTTTAGGAGTTTGAGCCGGAATAATTGGAACAGGAACTAGGATATT
AATTCGAATTGAACTATCTCAACCAGGATCATTCCTTGGAAGAGACCAACTGTATAATAC
TCTAGTAACTGCACACGCATTCCTAATAATCTTCTTTCTAGTTATACCAGTATTTATTGG
TGGATTCGGAAATTGACTTCTACCTTTAATACTAGGAGCCCCAGATATAGCTTTCCCACG
ACTTAACAATTTAAGATTTTGACTATTACCACCATCATTAATCCTACTAGTTTCCTCAGC
TGCCGTAGAAAAGGGGGCTGGAACAGGATGAACTGTATACCCACCTCTATCAAGAAATCT
TGCACACGCAGGACCATCAGTAGATATGGCTATTTTTTCCCTACATTTAGCTGGTGCATC
ATCAATCTTAGGAGCAGTAAACTTTATTACTACGGTAATTAACATACGATGAAACGGTAT
ACGACTAGAACGAGTACCTCTATTTGTATGGGCAGTCCTATTAACAGTCATTCTTCTACT
ACTATCACTACCAGTTCTAGCAGGAGCAATTACTATACTCCTAACAGATCGAAATCTAAA
CACTTCATTCTTCGATCCTGCCGGAGGAGGAGATCCCATTCTATACCAACATCTATTT
>C_diastrophus_CDS1
CACTTTATACCTAATTTTAGGTGTGTGAGCAGGTATAGTAGGTACAGGAACTAGAATACT
AATTCGAATTGAACTATCCCAACCCGGATCATTCCTAGGAAGTGACCAACTATATAACAC
TTTAGTCACTGCACATGCATTTTTAATAATTTTCTTTCTTGTAATACCAGTATTTATTGG
CGGATTTGGAAACTGACTTTTACCTCTTATACTAGGAGCCCCTGATATAGCATTCCCTCG
ACTAAATAACTTAAGATTTTGACTTCTACCCCCATCCCTAATTTTACTTGTATCTTCAGC
TGCTGTAGAAAAAGGAGCAGGAACAGGATGAACTGTGTATCCCCCACTATCAAGAAATCT
TGCCCATGCAGGACCCTCAGTAGATATAGCAATTTTCTCTCTACATTTAGCCGGTGCTTC
ATCTATCTTAGGAGCAGTAAATTTTATTACAACAGTCATTAACATACGATGAAATGGCAT
ACGTTTAGAGCGACTCCCTTTATTTGTATGAGCGGTATTACTAACAGTAATTCTCTTACT
TCTATCTCTTCCAGTACTAGCAGGTGCAATCACTATGCTATTAACAGACCGAAATCTAAA
CACTTCATTTTTCGATCCTGCTGGCGGCGGAGACCCTATTTTATATCAACATCTATGT
>C_diastrophus_CDS2
CACTTTATACCTAATTTTAGGTGTATGAGCAGGTATAGTAGGCACAGGAACTAGAATACT
AATTCGAATTGAACTATCTCAACCCGGATCATTCCTAGGAAGTGACCAACTATATAACAC
TTTAGTCACTGCACATGCATTTTTAATAATTTTCTTTCTTGTAATGCCAGTATTTATTGG
CGGATTTGGAAACTGACTTTTACCTCTTATACTAGGAGCTCCTGATATGGCATTCCCTCG
ACTAAATAACTTAAGATTTTGACTTCTACCCCCATCCCTAATTTTACTTGTATCTTCAGC
TGCTGTAGAAAAAGGAGCAGGAACAGGATGAACTGTTTATCCCCCACTATCAAGAAATCT
TGCCCATGCAGGACCTTCGGTAGATATAGCAATTTTCTCTCTGCATTTAGCCGGTGCTTC
ATCTATCTTAGGGGCAGTAAATTTTATTACAACAGTCATTAACATACGATGAAATGGCAT
ACGTTTAGAGCGACTCCCTTTATTTGTATGGGCAGTATTACTAACAGTAATTCTTTTACT
TCTATCTCTTCCAGTACTAGCAGGTGCAATCACTATACTATTAACAGACCGAAATCTAAA
CACTTCATTTTTCGATCCTGCTGGCGGCGGAGACCCTATTTTATATCAACATCTATTT
>C_diaphanus_CDP3
CACTCTATATTTAATTTTAGGAGTATGAGCAGGAATAATTGGTACAGGAACTAGAATACT
AATTCGAATTGAACTATCTCAGCCTGGGTCATTTCTAGGAAGAGATCAACTATATAATAC
TTTAGTTACTGCACATGCATTCTTAATAATTTTCTTTTTAGTAATACCTGTATTTATTGG
GGGATTTGGAAATTGACTTCTACCATTAATACTAGGTGCACCAGATATAGCTTTTCCACG
TTTAAATAATTTAAGATTTTGATTATTGCCTCCTTCATTAATTTTATTAATTTCATCTGC
TGCTGTAGAAAAAGGAGCTGGAACAGGATGAACAGTATACCCTCCACTATCAAGAAATCT
TGCCCATGCGGGACCATCAGTAGATATAGCAATTTTCTCTCTTCACTTAGCAGGAGCTTC
ATCTATTTTAGGGGCAGTTAACTTTATTACAACAACAATTAATATGCGATGAAACGGAAT
ACGACTAGAACGACTACCATTATTTGTATGAGCAGTTCTACTAACCGTTATTCTTCTTCT
ATTATCTCTTCCAGTTCTTGCTGGGGCTATTACAATATTACTTACAGATCGAAACCTTAA
TACTTCTTTCTTTGATCCGGCTGGTGGTGGAGATCCTATTTTATATCAACATCTATTC
>C_diaphanus_CDP2
CACTCTATATTTAATTTTAGGAGTATGAGCAGGAATAATTGGTACAGGAACTAGAATACT
AATTCGAATTGAACTATCTCAACCTGGTTCATTCTTAGGAAGAGATCAACTATATAACAC
TCTAGTTACCGCACATGCATTTCTAATAATTTTCTTTTTAGTAATACCTGTATTTATTGG
AGGATTTGGAAATTGACTTCTTCCACTAATATTAGGAGCACCAGATATAGCTTTCCCACG
TTTAAACAATTTAAGATTTTGATTATTACCTCCCTCACTAATTTTATTAATTTCATCTGC
CGCTGTAGAAAAAGGTGCAGGTACAGGATGAACTGTTTACCCTCCTCTATCAAGGAATCT
TGCTCATGCTGGACCTTCAGTTGATATAGCAATTTTTTCTCTACACTTAGCAGGGGCTTC
ATCTATTCTAGGAGCAGTTAATTTTATTACTACAACAATTAACATGCGATGAAATGGAAT
ACGAATAGAACGTCTACCATTATTTGTATGAGCAGTACTATTAACAGTTATTCTTCTATT
ACTATCATTACCAGTTCTTGCTGGAGCTATTACTATACTATTAACAGATCGAAACCTAAA
CACCTCTTTCTTTGACCCGGCTGGTGGTGGAGACCCTATTTTATACCAACATTTATTC
>C_diaphanus_G4
CACTCTATATTTAATTTTAGGGGTATGAGCAGGAATAATTGGTACAGGAACTAGAATACT
AATTCGAATTGAACTATCTCAGCCTGGGTCATTTCTAGGAAGAGATCAACTATATAATAC
TTTAGTTACTGCACATGCATTCTTAATAATTTTCTTTTTAGTAATACCTGTATTTATTGG
GGGATTTGGAAATTGACTTCTACCATTAATACTAGGTGCACCAGATATAGCTTTTCCACG
TTTAAATAATTTAAGATTTTGATTATTACCTCCTTCATTAATTTTATTAATTTCATCTGC
TGCTGTAGAAAAAGGAGCTGGAACAGGATGAACAGTATACCCTCCACTATCAAGAAATCT
TGCCCATGCGGGACCATCAGTAGATATAGCAATTTTCTCTCTTCACTTAGCAGGGGCTTC
ATCTATTTTAGGGGCAGTTAACTTTATTACAACAACAATGAATATGCGATGAAACGGAAT
ACGACTAGAACGACTACCTTTATTTGTATGGGCAGTTATACTAACCGTTATTCTTCTTCT
ATTATCACTTCCAGTTCTTGCTGGGGCTATTACAATGTTACTTACAGATCGAAACCTTAA
TACTTCTTTCTTTGATCCGGCTGGTGGTGGAGATCCTATTTTATATCAACATCTATTC
>Chaetogaster_sp_Glatt6
CACTCTATACTTAATTTTAGGAATTTGAGCAGGAATAATTGGTACAGGAACCAGAATACT
TATTCGAATTGAACTATCACAACCAGGATCATTCCTAGGCAGAGATCAATTATATAACAC
TCTAGTAACTGCCCATGCATTCTTAATAATTTTCTTTCTAGTTATACCAGTATTTATTGG
AGGATTCGGAAACTGATTACTTCCACTAATACTTGGTGCACCCGATATGGCATTCCCACG
GTTAAATAACCTAAGATTTTGACTTCTTCCACCATCATTAATTTTATTAATTTCATCTGC
TGCAGTAGAAAAAGGCGCAGGAACAGGATGAACAGTATATCCTCCATTATCAAGAAACAT
TGCACATGCCGGACCTTCTGTAGATATGGCTATTTTCTCGCTACATTTAGCTGGTGCTTC
ATCTATTCTAGGTGCAGTTAATTTTATTACTACAGTAATTAACATACGATGAAATGGAAT
ACGATTAGAACGAATTCCTCTATTTGTATGAGCAGTATTACTAACGGTTATCCTACTTTT
ATTATCTCTTCCAGTACTAGCAGGAGCAATTACTATATTACTAACAGATCGAAATCTAAA
CACTTCTTTCTTTGATCCCGCTGGAGGTGGTGATCCTATTCTATATCAACATCTATTT
>C_diaphanus_CDP1
CACTCTATATTTAATTTTAGGAGTATGAGCAGGAATAATTGGTACAGGAACTAGAATACT
AATTCGAATTGAACTATCTCAGCCTGGGTCATTTCTAGGAAGAGATCAACTATATAATAC
TTTAGTTACTGCACATGCATTCTTAATAATTTTCTTTTTAGTAATACCTGTATTTATTGG
GGGATTTGGAAATTGACTTCTACCATTAATACTAGGTGCACCAGATATAGCTTTTCCACG
TTTAAATAATTTAAGATTTTGATTATTGCCTCCTTCATTAATTTTATTAATTTCATCTGC
TGCTGTAGAAAAAGGAGCTGGAACAGGATGAACAGTATACCCTCCACTATCAAGAAATCT
TGCCCATGCGGGACCATCAGTAGATATAGCAATTTTCTCTCTTCACTTAGCAGGAGCTTC
ATCTATTTTAGGGGCAGTTAACTTTATTACAACAACAATTAATATGCGATGAAACGGAAT
ACGACTAGAACGACTACCATTATTTGTATGAGCAGTTCTACTAACCGTTATTCTTCTTCT
ATTATCTCTTCCAGTTCTTGCTGGGGCTATTACAATATTACTTACAGATCGAAACCTTAA
TACTTCTTTCTTTGATCCGGCTGGTGGTGGAGATCCTATTTTATATCAACATCTATTC
>C_diaphanus_CDP5
CACTCTATATTTAATTTTAGGAGTATGAGCAGGAATAATTGGTACAGGAACTAGAATACT
AATTCGAATTGAACTATCTCAGCCTGGGTCATTTCTAGGAAGAGATCAACTATATAATAC
TTTAGTTACTGCACATGCATTCTTAATAATTTTCTTTTTAGTAATACCTGTATTTATTGG
GGGATTTGGAAATTGACTTCTACCATTAATACTAGGTGCACCAGATATAGCTTTTCCACG
TTTAAATAATTTAAGATTTTGATTATTGCCTCCTTCATTAATTTTATTAATTTCATCTGC
TGCTGTAGAAAAAGGAGCTGGAACAGGATGAACAGTATACCCTCCACTATCAAGAAATCT
TGCCCATGCGGGACCATCAGTAGATATAGCAATTTTCTCTCTTCACTTAGCAGGAGCTTC
ATCTATTTTAGGGGCAGTTAACTTTATTACAACAACAATTAATATGCGATGAAACGGAAT
ACGACTAGAACGACTACCATTATTTGTATGAGCAGTTCTACTAACCGTTATTCTTCTTCT
ATTATCTCTTCCAGTTCTTGCTGGGGCTATTACAATATTACTTACAGATCGAAACCTTAA
TACTTCTTTCTTTGATCCGGCTGGTGGTGGAGATCCTATTTTATATCAACATCTATTC
>C_diaphanus_CDP4
CACTCTATATTTAATTTTAGGAGTATGAGCAGGAATAATTGGTACAGGAACTAGAATACT
AATTCGAATTGAACTATCTCAGCCTGGGTCATTTCTAGGAAGAGATCAACTATATAATAC
TTTAGTTACTGCACATGCATTCTTAATAATTTTCTTTTTAGTAATACCTGTATTTATTGG
GGGATTTGGAAATTGACTTCTACCATTAATACTAGGTGCACCAGATATAGCTTTTCCACG
TTTAAATAATTTAAGATTTTGATTATTGCCTCCTTCATTAATTTTATTAATTTCATCTGC
TGCTGTAGAAAAAGGAGCTGGAACAGGATGAACAGTATACCCTCCACTATCAAGAAATCT
TGCCCATGCGGGACCATCAGTAGATATAGCAATTTTCTCTCTTCACTTAGCAGGAGCTTC
ATCTATTTTAGGGGCAGTTAACTTTATTACAACAACAATTAATATGCGATGAAACGGAAT
ACGACTAGAACGACTACCATTATTTGTATGAGCAGTTCTACTAACCGTTATTCTTCTTCT
ATTATCTCTTCCAGTTCTTGCTGGGGCTATTACAATATTACTTACAGATCGAAACCTTAA
TACTTCTTTCTTTGATCCGGCTGGTGGTGGAGATCCTATTTTATATCAACATCTATTC
>C_diaphanus_Sor6
CACTCTATATTTAATTTTAGGGGTATGAGCAGGAATAATTGGTACAGGAACTAGAATACT
AATTCGAATTGAACTATCTCAGCCTGGGTCATTTCTAGGAAGAGATCAACTATATAATAC
TTTAGTTACTGCACATGCATTCTTGATAATTTTCTTTTTAGTAATACCTGTATTTATTGG
GGGATTTGGAAATTGACTTCTACCATTAATACTAGGTGCACCAGATATAGCTTTTCCACG
TTTAAATAATTTAAGATTTTGATTATTACCTCCTTCATTAATTTTATTAATTTCATCTGC
TGCTGTAGAAAAAGGAGCTGGAACAGGATGAACAGTATACCCTCCACTATCAAGAAATCT
TGCCCATGCGGGACCATCAGTAGATATAGCAATTTTCTCTCTTCACTTAGCAGGGGCTTC
ATCTATTTTAGGAGCAGTTAACTTTATTGCAACAACAATTAATATGCGATGAAACGGAAT
ACGGCTAGAACGACTACCTTTATTTGTATGGGCAGTTCTACTAACCGTTATTCTTCTTCT
ATTATCACTTCCAGTGCTTGCTGGGGCTATTACAATGTTACTTACAGATCGAAACCTTAA
TACTTCTTTCTTTGATCCGGCTGGTGGTGGAGATCCTATTTTATATCAACATCTATTC
>C_diaphanus_Sor7
CACTCTATATTTAATTTTAGGAGTATGAGCAGGAATAATTGGTACAGGAACTAGAATACT
AATTCGAATTGAACTATCTCAGCCTGGGTCATTTCTAGGAAGAGATCAACTATATAATAC
TTTAGTTACTGCACATGCATTCTTAATAATTTTCTTTTTAGTAATACCTGTATTTATTGG
GGGATTTGGAAATTGACTTCTACCATTAATACTAGGTGCACCAGATATAGCTTTTCCACG
TTTAAATAATTTAAGATTTTGATTATTGCCTCCTTCATTAATTTTATTAATTTCATCTGC
TGCTGTAGAAAAAGGAGCTGGAACAGGATGAACAGTATACCCTCCACTATCAAGAAATCT
TGCCCATGCGGGACCATCAGTAGATATAGCAATTTTCTCTCTTCACTTAGCAGGAGCTTC
ATCTATTTTAGGGGCAGTTAACTTTATTACAACAACAATTAATATGCGATGAAACGGAAT
ACGACTAGAACGACTACCATTATTTGTATGAGCAGTTCTACTAACCGTTATTCTTCTTCT
ATTATCTCTTCCAGTTCTTGCTGGGGCTATTACAATATTACTTACAGATCGAAACCTTAA
TACTTCTTTCTTTGATCCGGCTGGTGGTGGAGATCCTATTTTATATCAACATCTATTC
>C_diaphanus_Sor8
CACTCTATATTTAATTTTAGGAGTATGAGCAGGAATAATTGGTACAGGAACTAGAATACT
AATTCGAATTGAACTATCTCAGCCTGGGTCATTTCTAGGAAGAGATCAACTATATAATAC
TTTAGTTACTGCACATGCATTCTTAATAATTTTCTTTTTAGTAATACCTGTATTTATTGG
GGGATTTGGAAATTGACTTCTACCATTAATACTAGGTGCACCAGATATAGCTTTTCCACG
TTTAAATAATTTAAGATTTTGATTATTGCCTCCTTCATTAATTTTATTAATTTCATCTGC
TGCTGTAGAAAAAGGAGCTGGAACAGGATGAACAGTATACCCTCCACTATCAAGAAATCT
TGCCCATGCGGGACCATCAGTAGATATAGCAATTTTCTCTCTTCACTTAGCAGGAGCTTC
ATCTATTTTAGGGGCAGTTAACTTTATTACAACAACAATTAATATGCGATGAAACGGAAT
ACGACTAGAACGACTACCATTATTTGTATGAGCAGTTCTACTAACCGTTATTCTTCTTCT
ATTATCTCTTCCAGTTCTTGCTGGGGCTATTACAATATTACTTACAGATCGAAACCTTAA
TACTTCTTTCTTTGATCCGGCTGGTGGTGGAGATCCTATTTTATATCAACATCTATTC
>C_diaphanus_Sor9
CACTCTATATTTAATTTTAGGGGTATGAGCAGGAATAATTGGTACAGGAACTAGAATACT
AATTCGAATTGAACTATCTCAGCCTGGGTCATTTCTAGGAAGAGATCAACTATATAATAC
TTTAGTTACTGCACATGCATTCTTGATAATTTTCTTTTTAGTAATACCTGTATTTATTGG
GGGATTTGGAAATTGACTTCTACCATTAATACTAGGTGCACCAGATATAGCTTTTCCACG
TTTAAATAATTTAAGATTTTGATTATTACCTCCTTCATTAATTTTATTAATTTCATCTGC
TGCTGTAGAAAAAGGAGCTGGAACAGGATGAACAGTATACCCTCCACTATCAAGAAATCT
TGCCCATGCGGGACCATCAGTAGATATAGCAATTTTCTCTCTTCACTTAGCAGGGGCTTC
ATCTATTTTAGGAGCAGTTAACTTTATTGCAACAACAATTAATATGCGATGAAACGGAAT
ACGGCTAGAACGACTACCTTTATTTGTATGGGCAGTTCTACTAACCGTTATTCTTCTTCT
ATTATCACTTCCAGTGCTTGCTGGGGCTATTACAATGTTACTTACAGATCGAAACCTTAA
TACTTCTTTCTTTGATCCGGCTGGTGGTGGAGATCCTATTTTATATCAACATCTATT-
>C_diaphanus_183
CACTCTATATTTAATTTTAGGAGTATGAGCAGGAATAATTGGTACAGGAACTAGAATACT
AATTCGAATTGAACTATCTCAACCTGGTTCATTCTTAGGAAGAGATCAACTATATAACAC
TCTAGTTACCGCACATGCATTTCTAATAATTTTCTTTTTAGTAATACCTGTATTTATTGG
AGGATTTGGAAATTGACTTCTTCCACTAATATTAGGAGCACCAGATATAGCTTTCCCACG
TTTAAACAATTTAAGATTTTGATTATTACCTCCCTCACTAATTTTATTAATTTCATCTGC
CGCTGTAGAAAAAGGTGCAGGTACAGGATGAACTGTTTACCCTCCTCTATCAAGGAATCT
TGCTCATGCTGGACCTTCAGTTGATATAGCAATTTTTTCTCTACACTTAGCAGGGGCTTC
ATCTATTCTAGGAGCAGTTAATTTTATTACTACAACAATTAACATGCGATGAAATGGAAT
ACGAATAGAACGTCTACCATTATTTGTATGAGCAGTACTATTAACAGTTATTCTTCTATT
ACTATCATTACCAGTTCTTGCTGGAGCTATTACTATACTATTAACAGATCGAAACCTAAA
CACCTCTTTCTTTGACCCGGCTGGTGGTGGAGACCCTATTTTATACCAACATTTATTC
>C_diaphanus_184
CACTCTATATTTAATTTTAGGAGTATGAGCAGGAATAATTGGTACAGGAACTAGAATACT
AATTCGAATTGAACTATCTCAACCTGGTTCATTCTTAGGAAGAGATCAACTATATAACAC
TCTAGTTACCGCACATGCATTTCTAATAATTTTCTTTTTAGTAATACCTGTATTTATTGG
AGGATTTGGAAATTGACTTCTTCCACTAATATTAGGAGCACCAGATATAGCTTTCCCACG
TTTAAACAATTTAAGATTTTGATTATTACCTCCCTCACTAATTTTATTAATTTCATCTGC
CGCTGTAGAAAAAGGTGCAGGTACAGGATGAACTGTTTACCCTCCTCTATCAAGGAATCT
TGCTCATGCTGGACCTTCAGTTGATATAGCAATTTTTTCTCTACACTTAGCAGGGGCTTC
ATCTATTCTAGGAGCAGTTAATTTTATTACTACAACAATTAACATGCGATGAAATGGAAT
ACGAATAGAACGTCTACCATTATTTGTATGAGCAGTACTATTAACAGTTATTCTTCTATT
ACTATCATTACCAGTTCTTGCTGGAGCTATTACTATACTATTAACAGATCGAAACCTAAA
CACCTCTTTCTTTGACCCGGCTGGTGGTGGAGACCCTATTTTATACCAACATTTATTC
>C_diaphanus_185
CACTCTATATTTAATTTTAGGAGTATGAGCAGGAATAATTGGTACAGGAACTAGAATACT
AATTCGAATTGAACTATCTCAACCTGGTTCATTCTTAGGAAGAGATCAACTATATAACAC
TCTAGTTACCGCACATGCATTTCTAATAATTTTCTTTTTAGTAATACCTGTATTTATTGG
AGGATTTGGAAATTGACTTCTTCCACTAATATTAGGAGCACCAGATATAGCTTTCCCACG
TTTAAACAATTTAAGATTTTGATTATTACCTCCCTCACTAATTTTATTAATTTCATCTGC
CGCTGTAGAAAAAGGTGCAGGTACAGGATGAACTGTTTACCCTCCTCTATCAAGGAATCT
TGCTCATGCTGGACCTTCAGTTGATATAGCAATTTTTTCTCTACACTTAGCAGGGGCTTC
ATCTATTCTAGGAGCAGTTAATTTTATTACTACAACAATTAACATGCGATGAAATGGAAT
ACGAATAGAACGTCTACCATTATTTGTATGAGCAGTACTATTAACAGTTATTCTTCTATT
ACTATCATTACCAGTTCTTGCTGGAGCTATTACTATACTATTAACAGATCGAAACCTAAA
CACCTCTTTCTTTGACCCGGCTGGTGGTGGAGACCCTATTTTATACCAACATTTATTC
>C_diaphanus_186
CACTCTATATTTAATTTTAGGAGTATGAGCAGGAATAATTGGTACAGGAACTAGAATACT
AATTCGAATTGAACTATCTCAACCTGGTTCATTCTTAGGAAGAGATCAACTATATAACAC
TCTAGTTACCGCACATGCATTTCTAATAATTTTCTTTTTAGTAATACCTGTATTTATTGG
AGGATTTGGAAATTGACTTCTTCCACTAATATTAGGAGCACCAGATATAGCTTTCCCACG
TTTAAACAATTTAAGATTTTGATTATTACCTCCCTCACTAATTTTATTAATTTCATCTGC
CGCTGTAGAAAAAGGTGCAGGTACAGGATGAACTGTTTACCCTCCTCTATCAAGGAATCT
TGCTCATGCTGGACCTTCAGTTGATATAGCAATTTTTTCTCTACACTTAGCAGGGGCTTC
ATCTATTCTAGGAGCAGTTAATTTTATTACTACAACAATTAACATGCGATGAAATGGAAT
ACGAATAGAACGTCTACCATTATTTGTATGAGCAGTACTATTAACAGTTATTCTTCTATT
ACTATCATTACCAGTTCTTGCTGGAGCTATTACTATACTATTAACAGATCGAAACCTAAA
CACCTCTTTCTTTGACCCGGCTGGTGGTGGAGACCCTATTTTATACCAACATTTATTC
>C_diaphanus_187
CACTCTATATTTAATTTTAGGAGTATGAGCAGGAATAATTGGTACAGGAACTAGAATACT
AATTCGAATTGAACTATCTCAACCTGGTTCATTCTTAGGAAGAGATCAACTATATAACAC
TCTAGTTACCGCACATGCATTTCTAATAATTTTCTTTTTAGTAATACCTGTATTTATTGG
AGGATTTGGAAATTGACTTCTTCCACTAATATTAGGAGCACCAGATATAGCTTTCCCACG
TTTAAACAATTTAAGATTTTGATTATTACCTCCCTCACTAATTTTATTAATTTCATCTGC
CGCTGTAGAAAAAGGTGCAGGTACAGGATGAACTGTTTACCCTCCTCTATCAAGGAATCT
TGCTCATGCTGGACCTTCAGTTGATATAGCAATTTTTTCTCTACACTTAGCAGGGGCTTC
ATCTATTCTAGGAGCAGTTAATTTTATTACTACAACAATTAACATGCGATGAAATGGAAT
ACGAATAGAACGTCTACCATTATTTGTATGAGCAGTACTATTAACAGTTATTCTTCTATT
ACTATCATTACCAGTTCTTGCTGGAGCTATTACTATACTATTAACAGATCGAAACCTAAA
CACCTCTTTCTTTGACCCGGCTGGTGGTGGAGACCCTATTTTATACCAACATTTATTC
>C_diaphanus_189
CACTCTATATTTAATTTTAGGAGTATGAGCAGGAATAATTGGTACAGGAACTAGAATACT
AATTCGAATTGAACTATCTCAACCTGGTTCATTCTTAGGAAGAGATCAACTATATAACAC
TCTAGTTACCGCACATGCATTTCTAATAATTTTCTTTTTAGTAATACCTGTATTTATTGG
AGGATTTGGAAATTGACTTCTTCCACTAATATTAGGAGCACCAGATATAGCTTTCCCACG
TTTAAACAATTTAAGATTTTGATTATTACCTCCCTCACTAATTTTATTAATTTCATCTGC
CGCTGTAGAAAAAGGTGCAGGTACAGGATGAACTGTTTACCCTCCTCTATCAAGGAATCT
TGCTCATGCTGGACCTTCAGTTGATATAGCAATTTTTTCTCTACACTTAGCAGGGGCTTC
ATCTATTCTAGGAGCAGTTAATTTTATTACTACAACAATTAACATGCGATGAAATGGAAT
ACGAATAGAACGTCTACCATTATTTGTATGAGCAGTACTATTAACAGTTATTCTTCTATT
ACTATCATTACCAGTTCTTGCTGGAGCTATTACTATACTATTAACAGATCGAAACCTAAA
CACCTCTTTCTTTGACCCGGCTGGTGGTGGAGACCCTATTTTATACCAACATTTATTC
>C_diaphanus_190
CACTCTATATTTAATTTTAGGAGTATGAGCAGGAATAATTGGTACAGGAACTAGAATACT
AATTCGAATTGAACTATCTCAACCTGGTTCATTCTTAGGAAGAGATCAACTATATAACAC
TCTAGTTACCGCACATGCATTTCTAATAATTTTCTTTTTAGTAATACCTGTATTTATTGG
AGGATTTGGAAATTGACTTCTTCCACTAATATTAGGAGCACCAGATATAGCTTTCCCACG
TTTAAACAATTTAAGATTTTGATTATTACCTCCCTCACTAATTTTATTAATTTCATCTGC
CGCTGTAGAAAAAGGTGCAGGTACAGGATGAACTGTTTACCCTCCTCTATCAAGGAATCT
TGCTCATGCTGGACCTTCAGTTGATATAGCAATTTTTTCTCTACACTTAGCAGGGGCTTC
ATCTATTCTAGGAGCAGTTAATTTTATTACTACAACAATTAACATGCGATGAAATGGAAT
ACGAATAGAACGTCTACCATTATTTGTATGAGCAGTACTATTAACAGTTATTCTTCTATT
ACTATCATTACCAGTTCTTGCTGGAGCTATTACTATACTATTAACAGATCGAAACCTAAA
CACCTCTTTCTTTGACCCGGCTGGTGGTGGAGACCCTATTTTATACCAACATTTATTC
>C_diaphanus_191
CACTCTATATTTAATTTTAGGAGTATGAGCAGGAATAATTGGTACAGGAACTAGAATACT
AATTCGAATTGAACTATCTCAACCTGGTTCATTCTTAGGAAGAGATCAACTATATAACAC
TCTAGTTACCGCACATGCATTTCTAATAATTTTCTTTTTAGTAATACCTGTATTTATTGG
AGGATTTGGAAATTGACTTCTTCCACTAATATTAGGAGCACCAGATATAGCTTTCCCACG
TTTAAACAATTTAAGATTTTGATTATTACCTCCCTCACTAATTTTATTAATTTCATCTGC
CGCTGTAGAAAAAGGTGCAGGTACAGGATGAACTGTTTACCCTCCTCTATCAAGGAATCT
TGCTCATGCTGGACCTTCAGTTGATATAGCAATTTTTTCTCTACACTTAGCAGGGGCTTC
ATCTATTCTAGGAGCAGTTAATTTTATTACTACAACAATTAACATGCGATGAAATGGAAT
ACGAATAGAACGTCTACCATTATTTGTATGAGCAGTACTATTAACAGTTATTCTTCTATT
ACTATCATTACCAGTTCTTGCTGGAGCTATTACTATACTATTAACAGATCGAAACCTAAA
CACCTCTTTCTTTGACCCGGCTGGTGGTGGAGACCCTATTTTATACCAACATTTATTC
>C_diaphanus_192
CACTCTATATTTAATTTTAGGAGTATGAGCAGGAATAATTGGTACAGGAACTAGAATACT
AATTCGAATTGAACTATCTCAACCTGGTTCATTCTTAGGAAGAGATCAACTATATAACAC
TCTAGTTACCGCACATGCATTTCTAATAATTTTCTTTTTAGTAATACCTGTATTTATTGG
AGGATTTGGAAATTGACTTCTTCCACTAATATTAGGAGCACCAGATATAGCTTTCCCACG
TTTAAACAATTTAAGATTTTGATTATTACCTCCCTCACTAATTTTATTAATTTCATCTGC
CGCTGTAGAAAAAGGTGCAGGTACAGGATGAACTGTTTACCCTCCTCTATCAAGGAATCT
TGCTCATGCTGGACCTTCAGTTGATATAGCAATTTTTTCTCTACACTTAGCAGGGGCTTC
ATCTATTCTAGGAGCAGTTAATTTTATTACTACAACAATTAACATGCGATGAAATGGAAT
ACGAATAGAACGTCTACCATTATTTGTATGAGCAGTACTATTAACAGTTATTCTTCTATT
ACTATCATTACCAGTTCTTGCTGGAGCTATTACTATACTATTAACAGATCGAAACCTAAA
CACCTCTTTCTTTGACCCGGCTGGTGGTGGAGACCCTATTTTATACCAACATTTATTC
>C_diaphanus_193
CACTCTATATTTAATTTTAGGAGTATGAGCAGGAATAATTGGTACAGGAACTAGAATACT
AATTCGAATTGAACTATCTCAACCTGGTTCATTCTTAGGAAGAGATCAACTATATAACAC
TCTAGTTACCGCACATGCATTTCTAATAATTTTCTTTTTAGTAATACCTGTATTTATTGG
AGGATTTGGAAATTGACTTCTTCCACTAATATTAGGAGCACCAGATATAGCTTTCCCACG
TTTAAACAATTTAAGATTTTGATTATTACCTCCCTCACTAATTTTATTAATTTCATCTGC
CGCTGTAGAAAAAGGTGCAGGTACAGGATGAACTGTTTACCCTCCTCTATCAAGGAATCT
TGCTCATGCTGGACCTTCAGTTGATATAGCAATTTTTTCTCTACACTTAGCAGGGGCTTC
ATCTATTCTAGGAGCAGTTAATTTTATTACTACAACAATTAACATGCGATGAAATGGAAT
ACGAATAGAACGTCTACCATTATTTGTATGAGCAGTACTATTAACAGTTATTCTTCTATT
ACTATCATTACCAGTTCTTGCTGGAGCTATTACTATACTATTAACAGATCGAAACCTAAA
CACCTCTTTCTTTGACCCGGCTGGTGGTGGAGACCCTATTTTATACCAACATTTATTC
>C_diaphanus_194
CACTCTATATTTAATTTTAGGAGTATGAGCAGGAATAATTGGTACAGGAACTAGAATACT
AATTCGAATTGAACTATCTCAACCTGGTTCATTCTTAGGAAGAGATCAACTATATAACAC
TCTAGTTACCGCACATGCATTTCTAATAATTTTCTTTTTAGTAATACCTGTATTTATTGG
AGGATTTGGAAATTGACTTCTTCCACTAATATTAGGAGCACCAGATATAGCTTTCCCACG
TTTAAACAATTTAAGATTTTGATTATTACCTCCCTCACTAATTTTATTAATTTCATCTGC
CGCTGTAGAAAAAGGTGCAGGTACAGGATGAACTGTTTACCCTCCTCTATCAAGGAATCT
TGCTCATGCTGGACCTTCAGTTGATATAGCAATTTTTTCTCTACACTTAGCAGGGGCTTC
ATCTATTCTAGGAGCAGTTAATTTTATTACTACAACAATTAACATGCGATGAAATGGAAT
ACGAATAGAACGTCTACCATTATTTGTATGAGCAGTACTATTAACAGTTATTCTTCTATT
ACTATCATTACCAGTTCTTGCTGGAGCTATTACTATACTATTAACAGATCGAAACCTAAA
CACCTCTTTCTTTGACCCGGCTGGTGGTGGAGACCCTATTTTATACCAACATTTATTC
>C_diastrophus_195
CACTTTATACCTAATTTTAGGTGTATGAGCAGGTATAGTAGGCACAGGAACTAGAATACT
AATTCGAATTGAACTATCTCAACCCGGATCATTCCTAGGAAGTGACCAACTATATAACAC
TTTAGTCACTGCACATGCATTTTTAATAATTTTCTTTCTTGTAATGCCAGTATTTATTGG
CGGATTTGGAAACTGACTTTTACCTCTTATACTAGGAGCTCCTGATATGGCATTCCCTCG
ACTAAATAACTTAAGATTTTGACTTCTACCCCCATCCCTAATTTTACTTGTATCTTCAGC
TGCTGTAGAAAAAGGAGCAGGAACAGGATGAACTGTTTATCCCCCACTATCAAGAAATCT
TGCCCATGCAGGACCTTCGGTAGATATAGCAATTTTCTCTCTGCATTTAGCCGGTGCTTC
ATCTATCTTAGGGGCAGTAAATTTTATTACAACAGTCATTAACATACGATGAAATGGCAT
ACGTTTAGAGCGACTCCCTTTATTTGTATGGGCAGTATTACTAACAGTAATTCTTTTACT
TCTATCTCTTCCAGTACTAGCAGGTGCAATCACTATACTATTAACAGACCGAAATCTAAA
CACTTCATTTTTCGATCCTGCTGGCGGCGGAGACCCTATTTTATATCAACATCTATTT
>C_diastrophus_196
CACTTTATACCTAATTTTAGGTGTATGAGCAGGTATAGTAGGCACAGGGACTAGAATACT
AATTCGAATTGAACTATCTCAACCCGGATCATTCCTAGGAAGTGACCAACTATATAACAC
TTTAGTCACTGCACATGCATTTTTAATAATTTTCTTTCTTGTAATGCCAGTATTTATTGG
CGGATTTGGAAACTGACTTTTACCTCTTATACTAGGAGCTCCTGATATGGCATTCCCCCG
ACTAAATAACTTAAGATTTTGACTTCTACCCCCATCCCTAATTTTACTTGTATCTTCAGC
TGCTGTAGAAAAAGGAGCAGGAACAGGATGAACTGTTTATCCCCCACTATCAAGAAATCT
TGCCCATGCAGGACCTTCGGTAGATATAGCAATTTTCTCTCTGCATTTAGCCGGTGCTTC
ATCTATCTTAGGGGCAGTAAATTTTATTACAACAGTCATTAACATACGATGAAATGGCAT
ACGTTTAGAGCGACTCCCTTTATTTGTATGGGCAGTATTACTAACAGTAATTCTTTTACT
TCTATCTCTTCCAGTACTAGCAGGTGCAATCACTATACTATTAACAGACCGAAATCTAAA
CACTTCATTTTTCGATCCTGCTGGCGGCGGAGACCCTATTTTATATCAACATCTATTT
>C_diastrophus_197
CACTTTATACCTAATTTTAGGTGTGTGAGCAGGTATAGTAGGTACAGGAACTAGAATACT
AATTCGAATTGAACTATCCCAACCCGGATCATTCCTAGGAAGTGACCAACTATATAACAC
TTTAGTCACTGCACATGCATTTTTAATAATTTTCTTTCTTGTAATACCAGTATTTATTGG
CGGATTTGGAAACTGACTTTTACCTCTTATACTAGGAGCCCCTGATATAGCATTCCCTCG
ACTAAATAACTTAAGATTTTGACTTCTACCCCCATCCCTAATTTTACTTGTATCTTCAGC
TGCTGTAGAAAAAGGAGCAGGAACAGGATGAACTGTGTATCCCCCACTATCAAGAAATCT
TGCCCATGCAGGACCCTCAGTAGATATAGCAATTTTCTCTCTACATTTAGCCGGTGCTTC
ATCTATCTTAGGAGCAGTAAATTTTATTACAACAGTCATTAACATACGATGAAATGGCAT
ACGTTTAGAGCGACTCCCTTTATTTGTATGAGCGGTATTACTAACAGTAATTCTCTTACT
TCTATCTCTTCCAGTACTAGCAGGTGCAATCACTATGCTATTAACAGACCGAAATCTAAA
CACTTCATTTTTCGATCCTGCTGGCGGCGGAGACCCTATTTTATATCAACATCTATTT
>C_diastrophus_198
CACTTTATACCTAATTTTAGGTGTGTGAGCAGGTATAGTAGGTACAGGAACTAGAATACT
AATTCGAATTGAACTATCCCAACCCGGATCATTCCTAGGAAGTGACCAACTATATAACAC
TTTAGTCACTGCACATGCATTTTTAATAATTTTCTTTCTTGTAATACCAGTATTTATTGG
CGGATTTGGAAACTGACTTTTACCTCTTATACTAGGAGCCCCTGATATAGCATTCCCTCG
ACTAAATAACTTAAGATTTTGACTTCTACCCCCATCCCTAATTTTACTTGTATCTTCAGC
TGCTGTAGAAAAAGGAGCAGGAACAGGATGAACTGTGTATCCCCCACTATCAAGAAATCT
TGCCCATGCAGGACCCTCAGTAGATATAGCAATTTTCTCTCTACATTTAGCCGGTGCTTC
ATCTATCTTAGGAGCAGTAAATTTTATTACAACAGTCATTAACATACGATGAAATGGCAT
ACGTTTAGAGCGACTCCCTTTATTTGTATGAGCGGTATTACTAACAGTAATTCTCTTACT
TCTATCTCTTCCAGTACTAGCAGGTGCAATCACTATGCTATTAACAGACCGAAATCTAAA
CACTTCATTTTTCGATCCTGCTGGCGGCGGAGACCCTATTTTATATCAACATCTATTT
>C_diastrophus_199
CACTTTATACCTAATTTTAGGTGTATGAGCAGGTATAGTAGGCACAGGAACTAGAATACT
AATTCGAATTGAACTATCTCAACCCGGATCATTCCTAGGAAGTGACCAACTATATAACAC
TTTAGTCACTGCACATGCATTTTTAATAATTTTCTTTCTTGTAATGCCAGTATTTATTGG
CGGATTTGGAAACTGACTTTTACCTCTTATACTAGGAGCTCCTGATATGGCATTCCCTCG
ACTAAATAACTTAAGATTTTGACTTCTACCCCCATCCCTAATTTTACTTGTATCTTCAGC
TGCTGTAGAAAAAGGAGCAGGAACAGGATGAACTGTTTATCCCCCACTATCAAGAAATCT
TGCCCATGCAGGACCTTCGGTAGATATAGCAATTTTCTCTCTGCATTTAGCCGGTGCTTC
ATCTATCTTAGGGGCAGTAAATTTTATTACAACAGTCATTAACATACGATGAAATGGCAT
ACGTTTAGAGCGACTCCCTTTATTTGTATGGGCAGTATTACTAACAGTAATTCTTTTACT
TCTATCTCTTCCAGTACTAGCAGGTGCAATCACTATACTATTAACAGACCGAAATCTAAA
CACTTCATTTTTCGATCCTGCTGGCGGCGGAGACCCTATTTTATATCAACATCTATTT
>C_diastrophus_200
CACTTTATACCTAATTTTAGGTGTGTGAGCAGGTATAGTAGGTACAGGAACTAGAATACT
AATTCGAATTGAACTATCCCAACCCGGATCATTCCTAGGAAGTGACCAACTATATAACAC
TTTAGTCACTGCACATGCATTTTTAATAATTTTCTTTCTTGTAATACCAGTATTTATTGG
CGGATTTGGAAACTGACTTTTACCTCTTATACTAGGAGCCCCTGATATAGCATTCCCTCG
ACTAAATAACTTAAGATTTTGACTTCTACCCCCATCCCTAATTTTACTTGTATCTTCAGC
TGCTGTAGAAAAAGGAGCAGGAACAGGGTGAACTGTGTATCCCCCACTATCAAGAAATCT
TGCCCATGCAGGACCTTCGGTAGATATAGCAATTTTCTCTCTACATTTAGCCGGTGCTTC
ATCTATCTTAGGAGCAGTAAATTTTATTACAACAGTCATTAACATACGATGAAATGGCAT
ACGTTTAGAGCGACTCCCTTTATTTGTATGGGCGGTATTACTAACAGTAATTCTCTTACT
TCTATCTCTTCCAGTACTAGCAGGTGCAATCACTATGCTATTAACAGACCGAAATCTAAA
CACTTCATTTTTCGATCCTGCTGGCGGCGGAGACCCTATTTTATATCAACATCTATTT
>C_diaphanus_201
CACTCTATATTTAATTTTAGGAGTATGAGCAGGAATAATTGGTACAGGAACTAGAATACT
AATTCGAATTGAACTATCTCAGCCTGGGTCATTTCTAGGAAGAGATCAACTATATAATAC
TTTAGTTACTGCACATGCATTCTTAATAATTTTCTTTTTAGTAATACCTGTATTTATTGG
GGGATTTGGAAATTGACTTCTACCATTAATACTAGGTGCACCAGATATAGCTTTTCCACG
TTTAAATAATTTAAGATTTTGATTATTGCCTCCTTCATTAATTTTATTAATTTCATCTGC
TGCTGTAGAAAAAGGAGCTGGAACAGGATGAACAGTATACCCTCCACTATCAAGAAATCT
TGCCCATGCGGGACCATCAGTAGATATAGCAATTTTCTCTCTTCACTTAGCAGGAGCTTC
ATCTATTTTAGGGGCAGTTAACTTTATTACAACAACAATTAATATGCGATGAAACGGAAT
ACGACTAGAACGACTACCATTATTTGTATGAGCAGTTCTACTAACCGTTATTCTTCTTCT
ATTATCTCTTCCAGTTCTTGCTGGGGCTATTACAATATTACTTACAGATCGAAACCTTAA
TACTTCTTTCTTTGATCCGGCTGGTGGTGGAGATCCTATTTTATATCAACATCTATTC
>C_diaphanus_202
CACTCTATATTTAATTTTAGGAGTATGAGCAGGAATAATTGGTACAGGAACTAGAATACT
AATTCGAATTGAACTATCTCAGCCTGGGTCATTTCTAGGAAGAGATCAACTATATAATAC
TTTAGTTACTGCACATGCATTCTTAATAATTTTCTTTTTAGTAATACCTGTATTTATTGG
GGGATTTGGAAATTGACTTCTACCATTAATACTAGGTGCACCAGATATAGCTTTTCCACG
TTTAAATAATTTAAGATTTTGATTATTGCCTCCTTCATTAATTTTATTAATTTCATCTGC
TGCTGTAGAAAAAGGAGCTGGAACAGGATGAACAGTATACCCTCCACTATCAAGAAATCT
TGCCCATGCGGGACCATCAGTAGATATAGCAATTTTCTCTCTTCACTTAGCAGGAGCTTC
ATCTATTTTAGGGGCAGTTAACTTTATTACAACAACAATTAATATGCGATGAAACGGAAT
ACGACTAGAACGACTACCATTATTTGTATGAGCAGTTCTACTAACCGTTATTCTTCTTCT
ATTATCTCTTCCAGTTCTTGCTGGGGCTATTACAATATTACTTACAGATCGAAACCTTAA
TACTTCTTTCTTTGATCCGGCTGGTGGTGGAGATCCTATTTTATATCAACATCTATTC
>C_diaphanus_203
CACTCTATATTTAATTTTAGGAGTATGAGCAGGAATAATTGGTACAGGAACTAGAATACT
AATTCGAATTGAACTATCTCAACCTGGTTCATTCTTAGGAAGAGATCAACTATATAACAC
TCTAGTTACCGCACATGCATTTCTAATAATTTTCTTTTTAGTAATACCTGTATTTATTGG
AGGATTTGGAAATTGACTTCTTCCACTAATATTAGGAGCACCAGATATAGCTTTCCCACG
TTTAAACAATTTAAGATTTTGATTATTACCTCCCTCACTAATTTTATTAATTTCATCTGC
CGCTGTAGAAAAAGGTGCAGGTACAGGATGAACTGTTTACCCTCCTCTATCAAGGAATCT
TGCTCATGCTGGACCTTCAGTTGATATAGCAATTTTTTCTCTACACTTAGCAGGGGCTTC
ATCTATTCTAGGAGCAGTTAATTTTATTACTACAACAATTAACATGCGATGAAATGGAAT
ACGAATAGAACGTCTACCATTATTTGTATGAGCAGTACTATTAACAGTTATTCTTCTATT
ACTATCATTACCAGTTCTTGCTGGAGCTATTACTATACTATTAACAGATCGAAACCTAAA
CACCTCTTTCTTTGACCCGGCTGGTGGTGGAGACCCTATTTTATACCAACATTTATTC
>C_diaphanus_204
CACTCTATATTTAATTTTAGGAGTATGAGCAGGAATAATTGGTACAGGAACTAGAATACT
AATTCGAATTGAACTATCTCAACCTGGTTCATTCTTAGGAAGAGATCAACTATATAACAC
TCTAGTTACCGCACATGCATTTCTAATAATTTTCTTTTTAGTAATACCTGTATTTATTGG
AGGATTTGGAAATTGACTTCTTCCACTAATATTAGGAGCACCAGATATAGCTTTCCCACG
TTTAAACAATTTAAGATTTTGATTATTACCTCCCTCACTAATTTTATTAATTTCATCTGC
CGCTGTAGAAAAAGGTGCAGGTACAGGATGAACTGTTTACCCTCCTCTATCAAGGAATCT
TGCTCATGCTGGACCTTCAGTTGATATAGCAATTTTTTCTCTACACTTAGCAGGGGCTTC
ATCTATTCTAGGAGCAGTTAATTTTATTACTACAACAATTAACATGCGATGAAATGGAAT
ACGAATAGAACGTCTACCATTATTTGTATGAGCAGTACTATTAACAGTTATTCTTCTATT
ACTATCATTACCAGTTCTTGCTGGAGCTATTACTATACTATTAACAGATCGAAACCTAAA
CACCTCTTTCTTTGACCCGGCTGGTGGTGGAGACCCTATTTTATACCAACATTTATTC
>C_diaphanus_205
CACTCTATATTTAATTTTAGGAGTATGAGCAGGAATAATTGGTACAGGAACTAGAATACT
AATTCGAATTGAACTATCTCAGCCTGGGTCATTTCTAGGAAGAGATCAACTATATAATAC
TTTAGTTACTGCACATGCATTCTTAATAATTTTCTTTTTAGTAATACCTGTATTTATTGG
GGGATTTGGAAATTGACTTCTACCATTAATACTAGGTGCACCAGATATAGCTTTTCCACG
TTTAAATAATTTAAGATTTTGATTATTGCCTCCTTCATTAATTTTATTAATTTCATCTGC
TGCTGTAGAAAAAGGAGCTGGAACAGGATGAACAGTATACCCTCCACTATCAAGAAATCT
TGCCCATGCGGGACCATCAGTAGATATAGCAATTTTCTCTCTTCACTTAGCAGGAGCTTC
ATCTATTTTAGGGGCAGTTAACTTTATTACAACAACAATTAATATGCGATGAAACGGAAT
ACGACTAGAACGACTACCATTATTTGTATGAGCAGTTCTACTAACCGTTATTCTTCTTCT
ATTATCTCTTCCAGTTCTTGCTGGGGCTATTACAATATTACTTACAGATCGAAACCTTAA
TACTTCTTTCTTTGATCCGGCTGGTGGTGGAGATCCTATTTTATATCAACATCTATTC
>C_diaphanus_206
CACTCTATATTTAATTTTAGGAGTATGAGCAGGAATAATTGGTACAGGAACTAGAATACT
AATTCGAATTGAACTATCTCAACCTGGTTCATTCTTAGGAAGAGATCAACTATATAACAC
TCTAGTTACCGCACATGCATTTCTAATAATTTTCTTTTTAGTAATACCTGTATTTATTGG
AGGATTTGGAAATTGACTTCTTCCACTAATATTAGGAGCACCAGATATAGCTTTCCCACG
TTTAAACAATTTAAGATTTTGATTATTACCTCCCTCACTAATTTTATTAATTTCATCTGC
CGCTGTAGAAAAAGGTGCAGGTACAGGATGAACTGTTTACCCTCCTCTATCAAGGAATCT
TGCTCATGCTGGACCTTCAGTTGATATAGCAATTTTTTCTCTACACTTAGCAGGGGCTTC
ATCTATTCTAGGAGCAGTTAATTTTATTACTACAACAATTAACATGCGATGAAATGGAAT
ACGAATAGAACGTCTACCATTATTTGTATGAGCAGTACTATTAACAGTTATTCTTCTATT
ACTATCATTACCAGTTCTTGCTGGAGCTATTACTATACTATTAACAGATCGAAACCTAAA
CACCTCTTTCTTTGACCCGGCTGGTGGTGGAGACCCTATTTTATACCAACATTTATTC
>C_diaphanus_207
CACTCTATATTTAATTTTAGGAGTATGAGCAGGAATAATTGGTACAGGAACTAGAATACT
AATTCGAATTGAACTATCTCAACCTGGTTCATTCTTAGGAAGAGCTGAACTATATAACAC
TCTAGTTTCCGCACATGCATTTCTAATAATTTTCTTTTTAGTAATACCTGTATTTATTGG
AGGATTTGGAAATTGACTTCTTCCACTAATATTAGGAGCACCAGATATAGCTTTCCCACG
TTTAAACAATTTAAGATTTTGATTATTACCTCCCTCACTAATTTTATTAATTTCATCTGC
CGCTGTAGAAAAAGGTGCAGGTACAGGATGAACTGTTTACCCTCCTCTATCAAGGAATCT
TGCTCATGCTGGACCTTCAGTTGATATAGCAATTTTTTCTCTACACTTAGCAGGGGCTTC
ATCTATTCTAGGAGCAGTTAATTTTATTACTACAACAATTAACATGCGATGAAATGGAAT
ACGAATAGAACGTCTACCATTATTTGTATGAGCAGTACTATTAACAGTTATTCTTCTATT
ACTATCATTACCAGTTCTTGCTGGAGCTATTACTATACTATTAACAGATCGAAANNTAAA
CACCTCTTTCTTTGACCCGGCTGGTGGTGGAGACCCTATTTTATACCAACATTTATTC
>C_diaphanus_209
CACTCTATATTTAATTTTAGGAGTATGAGCAGGAATAATTGGTACAGGAACTAGAATACT
AATTCGAATTGAACTATCTCAGCCTGGGTCATTTCTAGGAAGAGATCAACTATATAATAC
TTTAGTTACTGCACATGCATTCTTAATAATTTTCTTTTTAGTAATACCTGTATTTATTGG
GGGATTTGGAAATTGACTTCTACCATTAATACTAGGTGCACCAGATATAGCTTTTCCACG
TTTAAATAATTTAAGATTTTGATTATTGCCTCCTTCATTAATTTTATTAATTTCATCTGC
TGCTGTAGAAAAAGGAGCTGGAACAGGATGAACAGTATACCCTCCACTATCAAGAAATCT
TGCCCATGCGGGACCATCAGTAGATATAGCAATTTTCTCTCTTCACTTAGCAGGAGCTTC
ATCTATTTTAGGGGCAGTTAACTTTATTACAACAACAATTAATATGCGATGAAACGGAAT
ACGACTAGAACGACTACCATTATTTGTATGAGCAGTTCTACTAACCGTTATTCTTCTTCT
ATTATCTCTTCCAGTTCTTGCTGGGGCTATTACAATATTACTTACAGATCGAAACCTTAA
TACTTCTTTCTTTGATCCGGCTGGTGGTGGAGATCCTATTTTATATCAACATCTATCT
>C_diaphanus_210
CACTCTATATTTAATTTTAGGAGTATGAGCAGGAATAATTGGTACAGGAACTAGAATACT
AATTCGAATTGAACTATCTCAACCTGGTTCATTCTTAGGAAGAGATCAACTATATAACAC
TCTAGTTACCGCACATGCATTTCTAATAATTTTCTTTTTAGTAATACCTGTATTTATTGG
AGGATTTGGAAATTGACTTCTTCCACTAATATTAGGAGCACCAGATATAGCTTTCCCACG
TTTAAACAATTTAAGATTTTGATTATTACCTCCCTCACTAATTTTATTAATTTCATCTGC
CGCTGTAGAAAAAGGTGCAGGTACAGGATGAACTGTTTACCCTCCTCTATCAAGGAATCT
TGCTCATGCTGGACCTTCAGTTGATATAGCAATTTTTTCTCTACACTTAGCAGGGGCTTC
ATCTATTCTAGGAGCAGTTAATTTTATTACTACAACAATTAACATGCGATGAAATGGAAT
ACGAATAGAACGTCTACCATTATTTGTATGAGCAGTACTATTAACAGTTATTCTTCTATT
ACTATCATTACCAGTTCTTGCTGGAGCTATTACTATACTATTAACAGATCGAAACCTAAA
CACCTCTTTCTTTGACCCGGCTGGTGGTGGAGACCCTATTTTATACCAACATTTATTC
>C_diaphanus_211
CACTCTATATTTAATTTTAGGAGTATGAGCAGGAATAATTGGTACAGGAACTAGAATACT
AATTCGAATTGAACTATCTCAACCTGGTTCATTCTTAGGAAGAGATCAACTATATAACAC
TCTAGTTACCGCACATGCATTTCTAATAATTTTCTTTTTAGTAATACCTGTATTTATTGG
AGGATTTGGAAATTGACTTCTTCCACTAATATTAGGAGCACCAGATATAGCTTTCCCACG
TTTAAACAATTTAAGATTTTGATTATTACCTCCCTCACTAATTTTATTAATTTCATCTGC
CGCTGTAGAAAAAGGTGCAGGTACAGGATGAACTGTTTACCCTCCTCTATCAAGGAATCT
TGCTCATGCTGGACCTTCAGTTGATATAGCAATTTTTTCTCTACACTTAGCAGGGGCTTC
ATCTATTCTAGGAGCAGTTAATTTTATTACTACAACAATTAACATGCGATGAAATGGAAT
ACGAATAGAACGTCTACCATTATTTGTATGAGCAGTACTATTAACAGTTATTCTTCTATT
ACTATCATTACCAGTTCTTGCTGGAGCTATTACTATACTATTAACAGATCGAAACCTAAA
CACCTCTTTCTTTGACCCGGCTGGTGGTGGAGACCCTATTTTATACCAACATTTATTC
>C_diastrophus_212
CACTTTATACCTAATTTTAGGTGTATGAGCAGGTATAGTAGGCACAGGAACTAGAATACT
AATTCGAATTGAACTATCTCAACCCGGATCATTCCTAGGAAGTGACCAACTATATAACAC
TTTAGTCACTGCACATGCATTTTTAATAATTTTCTTTCTTGTAATGCCAGTATTTATTGG
CGGATTTGGAAACTGACTTTTACCTCTTATACTAGGAGCTCCTGATATGGCATTCCCTCG
ACTAAATAACTTAAGATTTTGACTTCTACCCCCATCCCTAATTTTACTTGTATCTTCAGC
TGCTGTAGAAAAAGGAGCAGGAACAGGATGAACTGTTTATCCCCCACTATCAAGAAATCT
TGCCCATGCAGGACCTTCGGTAGATATAGCAATTTTCTCTCTGCATTTAGCCGGTGCTTC
ATCTATCTTAGGGGCAGTAAATTTTATTACAACAGTCATTAACATACGATGAAATGGCAT
ACGTTTAGAGCGACTCCCTTTATTTGTATGGGCAGTATTACTAACAGTAATTCTTTTACT
TCTATCTCTTCCAGTACTAGCAGGTGCAATCACTATACTATTAACAGACCGAAATCTAAA
CACTTCATTTTTCGATCCTGCTGGCGGCGGAGACCCTATTTTATATCAACATCTATTT
>C_diastrophus_213
CACTTTATACCTAATTTTAGGTGTATGAGCAGGTATAGTAGGCACAGGAACTAGAATACT
AATTCGAATTGAACTATCTTAACCCGGATCATTCCTAGGAAGTGACCAACTATATAACAC
TTTAGTCACTGCACATGCATTTTTAATAATTTTCTTTCTTGTAATGCCAGTATTTATTGG
CGGATTTGGAAACTGACTTTTACCTCTTATACTAGGAGCTCCTGATATGGCATTCCCTCG
ACTAAATAACTTAAGATTTTGACTTCTACCCCCATCCCTAATTTTACTTGTATCTTCAGC
TGCTGTAGAAAAAGGAGCAGGAACAGGATGAACTGTTTATCCCCCACTATCAAGAAATCT
TGCCCATGCAGGACCTTCGGTAGATATAGCAATTTTCTCTCTGCATTTAGCCGGTGCTTC
ATCTATCTTAGGGGCAGTAAATTTTATTACAACAGTCATTAACATACGATGAAATGGCAT
ACGTTTAGAGCGACTCCCTTTATTTGTATGGGCAGTATTACTAACAGTAATTCTTTTACT
TCTATCTCTTCCAGTACTAGCAGGTGCAATCACTATACTATTAACAGACCGAAATCTAAA
CACTTCATTTTTCGATCCTGCTGGCGGCGGAGACCCTATTTTATATCAACATCTAT--
>C_diastrophus_214
CACTTTATACCTAATTTTAGGTGTGTGAGCAGGTATAGTAGGTACAGGAACTAGAATACT
AATTCGAATTGAACTATCCCAACCCGGATCATTCCTAGGAAGTGACCAACTATATAACAC
TTTAGTCACTGCACATGCATTTTTAATAATTTTCTTTCTTGTAATACCAGTATTTATTGG
CGGATTTGGAAACTGACTTTTACCTCTTATACTAGGAGCCCCTGATATAGCATTCCCTCG
ACTAAATAACTTAAGATTTTGACTTCTACCCCCATCCCTAATTTTACTTGTATCTTCAGC
TGCTGTAGAAAAAGGAGCAGGAACAGGGTGAACTGTGTATCCCCCACTATCAAGAAATCT
TGCCCATGCAGGACCTTCGGTAGATATAGCAATTTTCTCTCTACATTTAGCCGGTGCTTC
ATCTATCTTAGGAGCAGTAAATTTTATTACAACAGTCATTAACATACGATGAAATGGCAT
ACGTTTAGAGCGACTCCCTTTATTTGTATGGGCGGTATTACTAACAGTAATTCTCTTACT
TCTATCTCTTCCAGTACTAGCAGGTGCAATCACTATGCTATTAACAGACCGAAATCTAAA
CACTTCATTTTTCGATCCTGCTGGCGGCGGAGACCCTATTTTATATCAACATCTATTT
>C_diastrophus_215
CACTTTATACCTAATTTTAGGTGTATGAGCAGGTATAGTAGGCACAGGAACTAGAATACT
AATTCGAATTGAACTATCTCAACCCGGATCATTCCTAGGAAGTGACCAACTATATAACAC
TTTAGTCACTGCACATGCATTTTTAATAATTTTCTTTCTTGTAATGCCAGTATTTATTGG
CGGATTTGGAAACTGACTTTTACCTCTTATACTAGGAGCTCCTGATATGGCATTCCCTCG
ACTAAATAACTTAAGATTTTGACTTCTACCCCCATCCCTAATTTTACTTGTATCTTCAGC
TGCTGTAGAAAAAGGAGCAGGAACAGGATGAACTGTTTATCCCCCACTATCAAGAAATCT
TGCCCATGCAGGACCTTCGGTAGATATAGCAATTTTCTCTCTGCATTTAGCCGGTGCTTC
ATCTATCTTAGGGGCAGTAAATTTTATTACAACAGTCATTAACATACGATGAAATGGCAT
ACGTTTAGAGCGACTCCCTTTATTTGTATGGGCAGTATTACTAACAGTAATTCTTTTACT
TCTATCTCTTCCAGTACTAGCAGGTGCAATCACTATACTATTAACAGACCGAAATCTAAA
CACTTCATTTTTCGATCCTGCTGGCGGCGGAGACCCTATTTTATATCAACATCTATTT
>C_diastrophus_216
CACTTTATACCTAATTTTAGGTGTGTGAGCAGGTATAGTAGGTACAGGAACTAGAATACT
AATTCGAATTGAACTATCCCAACCCGGATCATTCCTAGGAAGTGACCAACTATATAACAC
TTTAGTCACTGCACATGCATTTTTAATAATTTTCTTTCTTGTAATACCAGTATTTATTGG
CGGATTTGGAAACTGACTTTTACCTCTTATACTAGGAGCCCCTGATATAGCATTCCCTCG
ACTAAATAACTTAAGATTTTGACTTCTACCCCCATCCCTAATTTTACTTGTATCTTCAGC
TGCTGTAGAAAAAGGAGCAGGAACAGGATGAACTGTGTATCCCCCACTATCAAGAAATCT
TGCCCATGCAGGACCCTCAGTAGATATAGCAATTTTCTCTCTACATTTAGCCGGTGCTTC
ATCTATCTTAGGAGCAGTAAATTTTATTACAACAGTCATTAACATACGATGAAATGGCAT
ACGTTTAGAGCGACTCCCTTTATTTGTATGAGCGGTATTACTAACAGTAATTCTCTTACT
TCTATCTCTTCCAGTACTAGCAGGTGCAATCACTATGCTATTAACAGACCGAAATCTAAA
CACTTCATTTTTCGATCCTGCTGGCGGCGGAGACCCTATTTTATATCAACATCTATTT
>C_diaphanus_219
CACTCTATATTTAATTTTAGGAGTATGAGCAGGAATAATTGGTACAGGAACTAGAATACT
AATTCGAATTGAACTATCTCAACCTGGTTCATTCTTAGGAAGAGATCAACTATATAACAC
TCTAGTTACCGCACATGCATTTCTAATAATTTTCTTTTTAGTAATACCTGTATTTATTGG
AGGATTTGGAAATTGACTTCTTCCACTAATATTAGGAGCACCAGATATAGCTTTCCCACG
TTTAAACAATTTAAGATTTTGATTATTACCTCCCTCACTAATTTTATTAATTTCATCTGC
CGCTGTAGAAAAAGGTGCAGGTACAGGATGAACTGTTTACCCTCCTCTATCAAGGAATCT
TGCTCATGCTGGACCTTCAGTTGATATAGCAATTTTTTCTCTACACTTAGCAGGGGCTTC
ATCTATTCTAGGAGCAGTTAATTTTATTACTACAACAATTAACATGCGATGAAATGGAAT
ACGAATAGAACGTCTACCATTATTTGTATGAGCAGTACTATTAACAGTTATTCTTCTATT
ACTATCATTACCAGTTCTTGCTGGAGCTATTACTATACTATTAACAGATCGAAACCTAAA
CACCTCTTTCTTTGACCCGGCTGGTGGTGGAGACCCTATTTTATACCAACATTTATTC
>C_diastrophus_131
CACTCTATACTTAATTTTAGGAGTTTGAGCAGGAATAATTGGTACAGGAACTAGAATACT
AATTCGAATTGAACTATCACAACCAGGATCATTCCTTGGGAGAGATCAATTATATAACAC
CCTAGTTACAGCCCATGCATTCCTAATAATTTTCTTCTTAGTGATACCAGTATTCATTGG
TGGATTTGGAAACTGACTCGTTCCTCTAATACTAGGTGCTCCAGATATGGCATTCCCACG
ACTTAATAACTTAAGATTTTGACTTTTACCCCCATCACTAATTTTACTTATTGCATCAGC
AGCGGTGGAAAAAGGAGCAGGAACAGGATGAACTGTATACCCTCCTCTATCTAGAAATCT
TGCCCATGCAGGACCGTCCGTAGACATGGCTATTTTTTCTCTTCACTTAGCAGGTGCTTC
ATCTATTTTAGGGGCAGTGAATTTTATTACAACTGTAATTAACATACGATGAAATGGAAT
ACGACTGGAACGACTTCCTCTATTCGTATGAGCAGTATTATTAACAGTAATTCTTCTTCT
ACTTTCTCTTCCAGTACTTGCTGGAGCCATTACTATGCTATTAACAGATCGAAACCTAAA
TACTTCTTTCTTTGATCCAGCTGGTGGTGGTGACCCTATTCTATACCAACATCTATTC
>C_diastrophus_139
CACTCTATACTTAATTTTAGGAGTTTGAGCAGGAATAATTGGTACAGGAACTAGAATACT
AATTCGAATTGAACTATCACAACCAGGATCATTCCTTGGGAGAGATCAATTATATAACAC
TCTAGTTACAGCCCATGCATTCCTAATAATTTTCTTCTTAGTGATACCAGTATTCATTGG
TGGATTCGGAAACTGACTTCTTCCTCTAATACTAGGTGCTCCAGATATGGCATTCCCACG
ACTTAATAATTTAAGATTTTGACTTTTACCTCCATCACTAATTTTACTTATTTCATCAGC
AGCGGTGGAAAAAGGAGCAGGAACAGGATGAACTGTATACCCTCCTCTATCTAGAAATCT
TGCCCATGCAGGACCGTCCGTAGACATGGCTATTTTTTCTCTTCACTTAGCAGGTGCTTC
ATCTATTTTAGGAGCAGTGAATTTTATTACAACTGTAATTAACATACGATGAAACGGAAT
ACGACTAGAACGACTTCCTCTATTTGTATGAGCAGTATTCTTAACAGTCATTCTTCTTCT
ACTTTCTCTTCCAGTACTTGCCGGAGCTATTACTATACTATTAACAGATCGAAACCTAAA
TACTTCTTTCTTTGATCCAGCTGGTGGTGGTGACCCTATTCTATACCAACATCTATTT
>C_diastrophus_220
CACTCTATACTTAATTTTAGGAGTTTGAGCAGGAATAATTGGTACAGGAACTAGAATACT
AATTCGAATTGAACTATCACAACCAGGATCATTCCTTGGGAGAGATCAATTATATAACAC
CCTAGTTACAGCCCATGCATTCCTAATAATTTTCTTCTTAGTGATACCAGTATTCATTGG
TGGATTTGGAAACTGACTCGTTCCTCTAATACTAGGTGCTCCAGATATGGCATTCCCACG
ACTTAATAACTTAAGATTTTGACTTTTACCCCCATCACTAATTTTACTTATTGCATCAGC
AGCGGTGGAAAAAGGAGCAGGAACAGGATGAACTGTATACCCTCCTCTATCTAGAAATCT
TGCCCATGCAGGACCGTCCGTAGACATGGCTATTTTTTCTCTTCACTTAGCAGGTGCTTC
ATCTATTTTAGGGGCAGTGAATTTTATTACAACTGTAATTAACATACGATGAAATGGAAT
ACGACTAGAACGACTTCCTCTATTCGTATGAGCAGTATTATTAACAGTGATTCTTCTTCT
ACTTTCTCTTCCAGTACTTGCTGGAGCCATTACTATGCTATTAACAGATCGAAACCTAAA
TACTTCTTTCTTTGATCCAGCTGGTGGTGGTGACCCTATTCTATACCAACATCTATTC
>C_diastrophus_221
CACTCTATACTTAATTTTAGGAGTTTGAGCAGGAATAATTGGTACAGGAACTAGAATACT
AATTCGAATTGAACTATCACAACCAGGATCATTCCTTGGGAGAGATCAATTATATAACAC
CCTAGTTACAGCCCATGCATTCCTAATAATTTTCTTCTTAGTGATACCAGTATTCATTGG
TGGATTTGGAAACTGACTCGTTCCTCTAATACTAGGTGCTCCAGATATGGCATTCCCACG
ACTTAATAACTTAAGATTTTGACTTTTACCCCCATCACTAATTTTACTTATTGCATCAGC
AGCGGTGGAAAAAGGAGCAGGAACAGGATGAACTGTATACCCTCCTCTATCTAGAAATCT
TGCCCATGCAGGACCGTCCGTAGACATGGCTATTTTTTCTCTTCACTTAGCAGGTGCTTC
ATCTATTTTAGGGGCAGTGAATTTTATTACAACTGTAATTAACATACGATGAAATGGAAT
ACGACTAGAACGACTTCCTCTATTCGTATGAGCAGTATTATTAACAGTGATTCTTCTTCT
ACTTTCTCTTCCAGTACTTGCTGGAGCCATTACTATGCTATTAACAGATCGAAACCTAAA
TACTTCTTTCTTTGATCCAGCTGGTGGTGGTGACCCTATTCTATACCAACATCTATTC
>C_diastrophus_222
CACTCTATACTTAATTTTAGGAGTTTGAGCAGGAATAATTGGTACAGGAACTAGAATACT
AATTCGAATTGAACTATCACAACCAGGATCATTCCTTGGGAGAGATCAATTATATAACAC
TCTAGTTACAGCCCATGCATTCCTAATAATTTTCTTCTTAGTGATACCAGTATTCATTGG
TGGATTCGGAAACTGACTTCTTCCTCTAATACTAGGTGCTCCAGATATGGCATTCCCACG
ACTTAATAATTTAAGATTTTGACTTTTACCTCCATCACTAATTTTACTTATTTCATCAGC
AGCGGTGGAAAAAGGAGCAGGAACAGGATGAACTGTATACCCTCCTCTATCTAGAAATCT
TGCCCATGCAGGACCGTCCGTAGACATGGCTATTTTTTCTCTTCACTTAGCAGGTGCTTC
ATCTATTTTAGGAGCAGTGAATTTTATTACAACTGTAATTAACATACGATGAAACGGAAT
ACGACTAGAACGACTTCCTCTATTTGTATGAGCAGTATTCTTAACAGTCATTCTTCTTCT
ACTTTCTCTTCCAGTACTTGCCGGAGCTATTACTATACTATTAACAGATCGAAACCTAAA
TACTTCTTTCTTTGATCCAGCTGGTGGTGGTGACCCTATTCTATACCAACATCTATNT
>C_diastrophus_223
CACTCTATACTTAATTTTAGGAGTTTGAGCAGGAATAATTGGTACAGGAACTAGAATACT
AATTCGAATTGAACTATCACAACCAGGATCATTCCTTGGGAGAGATCAATTATATAACAC
TCTAGTTACAGCCCATGCATTCCTAATAATTTTCTTCTTAGTGATACCAGTATTCATTGG
TGGATTCGGAAACTGACTTCTTCCTCTAATACTAGGTGCTCCAGATATGGCATTCCCACG
ACTTAATAATTTAAGATTTTGACTTTTACCTCCATCACTAATTTTACTTATTTCATCAGC
AGCGGTGGAAAAAGGAGCAGGAACAGGATGAACTGTATACCCTCCTCTATCTAGAAATCT
TGCCCATGCAGGACCGTCCGTAGACATGGCTATTTTTTCTCTTCACTTAGCAGGTGCTTC
ATCTATTTTAGGAGCAGTGAATTTTATTACAACTGTAATTAACATACGATGAAACGGAAT
ACGACTAGAACGACTTCCTCTATTTGTATGAGCAGTATTCTTAACAGTCATTCTTCTTCT
ACTTTCTCTTCCAGTACTTGCCGGAGCTATTACTATACTATTAACAGATCGAAACCTAAA
TACTTCTTTCTTTGATCCAGCTGGTGGTGGTGACCCTATTCTATACCAACATCTATTT
>C_diastrophus_224
CACTCTATACTTAATNTTAGGAGTTTGAGCAGGAATAATTGGTACAGGAACTAGAATACT
AATTCGAATTGAACTATCACAACCAGGATCATTCCTTGGGAGAGATCAATTATATAACAC
TCTAGTTACAGCCCATGCATTCCTAATAATTTTCTTCTTAGTGATACCAGTATTCATTGG
TGGATTCGGAAACTGACTTCTTCCTCTAATACTAGGTGCTCCAGATATGGCATTCCCACG
ACTTAATAATTTAAGATTTTGACTTTTACCTCCATCACTAATTTTACTTATTTCATCAGC
AGCAGTGGAAAAAGGAGCAGGAACAGGATGAACTGTATACCCTCCTTTATCTAGAAATCT
TGCCCATGCAGGACCGTCCGTAGACATGGCTATTTTTTCTCTTCACTTAGCAGGTGCTTC
ATCTATTTTAGGAGCAGTGAATTTTATTACAACTGTAATTAACATACGATGAAACGGAAT
ACGACTAGAACGACTTCCTCTATTTGTATGAGCAGTATTCTTAACAGTCATTCTTCTTCT
ACTTTCTCTTCCAGTACTTGCCGGAGCTATTACTATACTATTAACAGATCGAAACCTAAA
TACTTCTTTCTTTGATCCAGCTGGTGGTGGTGACCCTATTCTATACCAACATCTATNT
>C_diastrophus_225
CACTCTATACTTAATNTTAGGAGTTTGAGCAGGAATAATTGGTACAGGAACTAGAATACT
AATTCGAATTGAACTATCACAACCAGGATCATTCCTTGGGAGAGATCAATTATATAACAC
CCTAGTTACAGCCCATGCATTCCTAATAATTTTCTTCTTAGTGATACCAGTATTCATTGG
TGGATTTGGAAACTGACTCGTTCCTCTAATACTAGGTGCTCCAGATATGGCATTCCCACG
ACTTAATAACTTAAGATTTTGACTTTTACCCCCATCACTAATTTTACTTATTGCATCAGC
AGCGGTGGAAAAAGGAGCAGGAACAGGATGAACTGTATACCCTCCTCTATCTAGAAATCT
TGCCCATGCAGGACCGTCCGTAGACATGGCTATTTTTTCTCTTCACTTAGCAGGTGCTTC
ATCTATTTTAGGGGCAGTGAATTTTATTACAACTGTAATTAACATACGATGAAATGGAAT
ACGACTAGAACGACTTCCTCTATTCGTATGAGCAGTATTATTAACAGTGATTCTTCTTCT
ACTTTCTCTTCCAGTACTTGCTGGAGCCATTACTATGCTATTAACAGATCGAAACCTAAA
TACTTCTTTCTTTGATCCAGCTGGTGGTGGTGACCCTATTCTATACCAACATCTATTC
>C_diastrophus_226
CACTCTATACTTAATTTTAGGAGTTTGAGCAGGAATAATTGGTACAGGAACTAGAATACT
AATTCGAATTGAACTATCACAACCAGGATCATTCCTTGGGAGAGATCAATTATATAACAC
CCTAGTTACAGCCCATGCATTCCTAATAATTTTCTTCTTAGTGATACCAGTATTCATTGG
TGGATTTGGAAACTGACTCGTTCCTCTAATACTAGGTGCTCCAGATATGGCATTCCCACG
ACTTAATAACTTAAGATTTTGACTTTTACCCCCATCACTAATTTTACTTATTGCATCAGC
AGCGGTGGAAAAAGGAGCAGGAACAGGATGAACTGTATACCCTCCTCTATCTAGAAATCT
TGCCCATGCAGGACCGTCCGTAGACATGGCTATTTTTTCTCTTCACTTAGCAGGTGCTTC
ATCTATTTTAGGGGCAGTGAATTTTATTACAACTGTAATTAACATACGATGAAATGGAAT
ACGACTAGAACGACTTCCTCTATTCGTATGAGCAGTATTATTAACAGTGATTCTTCTTCT
ACTTTCTCTTCCAGTACTTGCTGGAGCCATTACTATGCTATTAACAGATCGAAACCTAAA
TACTTCTTTCTTTGATCCAGCTGGTGGTGGTGACCCTATTCTATACCAACATCTATTC
>C_diastrophus_227
CACTCTATACTTAATNTTAGGAGTTTGAGCAGGAATAATTGGTACAGGAACTAGAATACT
AATTCGAATTGAACTATCACAACCAGGATCATTCCTTGGGAGAGATCAATTATATAACAC
TCTAGTTACAGCCCATGCATTCCTAATAATTTTCTTCTTAGTGATACCAGTATTCATTGG
TGGATTCGGAAACTGACTTCTTCCTCTAATACTAGGTGCTCCAGATATGGCATTCCCACG
ACTTAATAATTTAAGATTTTGACTTTTACCTCCATCACTAATTTTACTTATTTCATCAGC
AGCGGTGGAAAAAGGAGCAGGAACAGGATGAACTGTATACCCTCCTCTATCTAGAAATCT
TGCCCATGCAGGACCGTCCGTAGACATGGCTATTTTTTCTCTTCACTTAGCAGGTGCTTC
ATCTATTTTAGGAGCAGTGAATTTTATTACAACTGTAATTAACATACGATGAAACGGAAT
ACGACTAGAACGACTTCCTCTATTTGTATGAGCAGTATTCTTAACAGTCATTCTTCTTCT
ACTTTCTCTTCCAGTACTTGCCGGAGCTATTACTATACTATTAACAGATCGAAACCTAAA
TACTTCTTTCTTTGATCCAGCTGGTGGTGGTGACCCTATTCTATACCAACATCTATTT
>C_diastrophus_228
CACTCTATACTTAATTTTAGGAGTTTGAGCAGGAATAATTGGTACAGGAACTAGAATACT
AATTCGAATTGAACTATCACAACCAGGATCATTCCTTGGGAGAGATCAATTATATAACAC
TCTAGTTACAGCCCATGCATTCCTAATAATTTTCTTCTTAGTGATACCAGTATTCATTGG
TGGATTCGGAAACTGACTTCTTCCTCTAATACTAGGTGCTCCAGATATGGCATTCCCACG
ACTTAATAATTTAAGATTTTGACTTTTACCTCCATCACTAATTTTACTTATTTCATCAGC
AGCGGTGGAAAAAGGAGCAGGAACAGGATGAACTGTATACCCTCCTCTATCTAGAAATCT
NGCCCATGCAGGACCGTCCGTAGACATGGCTATTTTTTCTCTTCACTTAGCAGGTGCTTC
ATCTATTTTAGGAGCAGTGANTTTTATTACAACTGTAATTAACATACGATGAAACGGAAT
ACGACTAGAACGACTTCCTCTATTTGTATGAGCAGTATTCTTAACAGTCATTCTTCTTCT
ACTTTCTCTTCCAGTAC-------------------------------------------
----------------------------------------------------------
>C_diastrophus_229
CACTCTATACTTAATTTTAGGAGTTTGAGCAGGAATAATTGGTACAGGAACTAGAATACT
AATTCGAATTGAACTATCACAACCAGGATCATTCCTTGGGAGAGATCAATTATATAACAC
CCTAGTTACAGCCCATGCATTCCTAATAATTTTCTTCTTAGTGATACCAGTATTCATTGG
TGGATTTGGAAACTGACTCGTTCCTCTAATACTAGGTGCTCCAGATATGGCATTCCCACG
ACTTAATAACTTAAGATTTTGACTTTTACCCCCATCACTAATTTTACTTATTGCATCAGC
AGCGGTGGAAAAAGGAGCAGGAACAGGATGAACTGTATACCCTCCTCTATCTAGAAATCT
TGCCCATGCAGGACCGTCCGTAGACATGGCTATTTTTTCTCTTCACTTAGCAGGTGCTTC
ATCTATTTTAGGGGCAGTGAATTTTATTACAACTGTAATTAACATACGATGAAATGGAAT
ACGACTAGAACGACTTCCTCTATTCGTATGAGCAGTATTATTAACAGTGATTCTTCTTCT
ACTTTCTCTTCCAGTACTTGCTGGAGCCATTACTATGCTATTAACAGATCGAAACCTAAA
TACTTCTTTCTTTGATCCAGCTGGTGGTGGTGACCCTATTCTATACCAACATCTATTC
>C_diastrophus_230
CACTCTATACTTAATTTNAGGAGTNTGAGCAGGAATAATTGGTACAGGAACTAGAATACT
AATTCGAATTGAACTATCACAACCAGGATCATTCCTTGGGAGAGATCAACTATATAACAC
TCTAGTTACAGCCCATGCATTCCTAATAATTTTCTTCTTAGTGATACCAGTATTCATTGG
TGGATTCGGAAACTGACTTCTTCCTCTAATACTAGGTGCTCCAGATATGGCATTCCCACG
ACTTAATAATTTAAGATTTTGACTTTTACCTCCATCACTAATTTTACTTATTTCATCAGC
AGCGGTGGAAAAAGGAGCAGGAACAGGATGAACTGTATACCCTCCTCTATCTAGAAATCT
TGCCCATGCAGGACCGTCCGTAGACATGGCTATTTTTTCTCTTCACTTAGCAGGTGCTTC
ATCTATTTTAGGGGCAGTGAATTTTATTACAACTGTAATTAACATACGATGAAACGGAAT
ACGACTAGAACGACTTCCTCTATTTGTATGAGCAGTATTCTTAACAGTCATTCTTCTTCT
ACTTTCTCTTCCAGTACTTGCCGGAGCTATTACTATACTATTAACAGATCGAAACCTAAA
TACTTCTTTCTTTGATCCAGCTGGTGGTGGTGACCCTATTCTATACCAACATCTATNT
>LN810257_Ophidonais_serpentina_N5_180_COI
TACATTATATTTAATCTTAGGAGTATGAGCAGGAATAGTTGGTACAGGAACAAGAATACT
GATTCGAATTGAACTAGCTCAACCAGGAGCTTTTCTAGGAAGAGATCAATTATATAACAC
TCTAGTAACAGCACATGCGTTTTTAATAATTTTCTTTTTAGTTATACCTGTATTTATTGG
CGGATTCGGAAACTGACTTCTTCCATTAATATTAGGTGCTCCAGATATGGCATTCCCACG
ACTAAATAATCTTAGATTCTGACTTCTACCACCATCATTAATTCTATTAATTTCATCTGC
AGCCGTTGAAAAAGGTGCTGGAACAGGATGAACTGTATATCCTCCATTATCAAGAAATCT
AGCTCACGCTGGACCTTCAGTTGACATGGCTATTTTTTCACTACATCTAGCAGGTGCATC
TTCTATTTTAGGTGCAGTTAACTTCATTACTACAGTAATAAACATACGATGAAATGGAAT
ACGACTTGAACGAGTACCATTATTTGTATGAGCTGTAACACTTACTGTAATTCTTCTTCT
TTTATCATTACCTGTATTAGCTGGTGCAATTACCATACTATTAACAGATCGAAATCTAAA
TACCTCATTCTTCGATCCTGCAGGAGGGGGAGACCCAATTTTATACCAACATTTATTC
>LN810253_Nais_communis_N3_295_COI
TACATTATATTTAATTTTAGGAGTATGAGCAGGAATGGTTGGAACAGGAACAAGACTATT
AATTCGAATTGAACTTGCCCAACCAGGATCTTTCCTAGGAAGAGATCAATTATATAACAC
TCTTGTGACTGCACATGCATTTTTAATAATTTTCTTCTTAGTTATGCCAGTATTTATTGG
TGGTTTTGGAAACTGACTACTACCTCTAATATTAGGAGCACCTGACATAGCATTTCCACG
ATTAAATAACCTTAGATTTTGATTACTACCACCTTCACTAATTCTATTAGTATCATCTGC
CGCTGTAGAAAAAGGAGCCGGAACAGGATGAACTGTATATCCGCCACTATCAAGAAACTT
AGCACATGCAGGACCATCAGTTGACATGGCTATTTTCTCATTACACTTAGCAGGTGCATC
ATCTATTTTAGGTGCAGTAAACTTTATTACAACAGTAATAAATATACGATGAAATGGAAT
ACGACTAGAACGAGTCCCATTATTTGTATGAGCAGTTCTACTTACCGTAATTCTACTTCT
ACTATCATTACCAGTACTTGCAGGAGCAATTACAATACTACTAACAGATCGAAATCTAAA
TACTTCATTCTTCGATCCAGCAGGAGGGGGAGATCCAATTCTATACCAACATTTATTT
