# Supplementary material for: The Genus Chaetogaster Baer, 1827 (Annelida, Clitellata) in Switzerland: A First Step toward Cataloguing Its Molecular Diversity and Description of New Species on a DNA Sequence Basis
Source: Biology (Basel). 2024 Sep 4;13(9):693. doi: 10.3390/biology13090693 (PMC11428632; doi:10.3390/biology13090693)
Supplement: Supplementary file 1 [file biology-13-00693-s001.zip › File_S2.fasta]

>C_diaphanus_LN810236
CAGCTGCGTGAAGTAATGTGAATTGCAGGACAC-ATTGAACATCGATA-TCTTGAA-CGC
ATATTGC--GGCCTCGGGC-ATTCT-CGAGGCCACGCCTGTCTCAGGGTCGGTTGAATGT
ATCTATCGAGAGTCG-TC---------------------TCAAATTTTA--------CAA
GCTCTCGCAGTGGATCGTCGCGG-----CACGT----------------------CG-TC
-----GTCT--------------------------AC-----ACATCGACG-A---GCCA
CGTCGTCTCAAATACAGAC--GGTTCGCAC-----AACTG-----GCGAATCCGCACGTC
TCGATCCGT---TCATCATTGGTGGTGAGTAC-AC--AGCA---GCGAGACGGTTGCT--
-CGGAT---GCACTTTGTTTCGAAATG-AC---TGTCGTCG--GCTGCGTGCTCT---GC
TGCG-AAGAAGAACGGAGTCTGCGGATTT--CATCATC-G--CTGCGTGCGTTCA-----
---------------------------TTGACGAA--------GCGGTATCATCATATCG
-------------------------TATC--------------TTCGACCTGAGATCAGA
CGAGATTA
>C_diastrophus_2
CAGCTGCGTGAAGTAATGTGAATTGCAGGACAC-ATTGAACATCGATA-TCTTGAA-CGC
ATATTGC--GGCCTCGGGC-ATTCT-CGAGGCCACGCCTGTCTCAGGGTCGGTTGAATGT
ATCTATCGAGAGTCG-TC--------------------------TATTC--------ACT
ACTCTCGCGATGGATCGTCGCGG--CGAAACGT----------------------CG-AC
-----GTCT--------------------------AC-----ATATCGACG-C---GCCA
CGTCGTCCGAAATACAGAC--GGTTCGCACGTTAAAAATG-----GCGAATCCGCACGTC
TCGATCATC----------GGTCCACGAGTAC-AC--AGCA---GCGAGACGGTTGCT--
-CGGAT-----ATTCT-CACGAAATCCCAC---CGTCGTCG--GCTGCGTACTG----TC
TGTG-----CGATCGTTGTCTGCGGAACCT-CGTCGCGTG-TTTTCGAACGATAA-----
----------------------ACAAAACGACCGA--------TCGACGTTCTCGCGCAA
-----------GCGGAGTGCGNCATCGTC--------------TTCGACCTGAGATCAGA
CGAGATTA
>C_diastrophus_35
CAGCTGCGTGAAGTAATGTGAATTGCAGGACAC-ATTGAACATCGATA-TCTTGAA-CGC
ATATTGC--GGCCTCGGGC-ATTCT-CGAGGCCACGCCTGTCTCAGGGTCGGTTGAATGT
ATCTATCGAGAGTCG-TC--------------------------TATTC--------ACT
ACTCTCGCGATGGATCGTCGCGG--CGAAACGT----------------------CG-AC
-----GTCT--------------------------AC-----ATATCGACG-C---GCCA
CGTCGTCCGAAATACAGAC--GGTTCGCACGTTAAAAATG-----GCGAATCCGCACGTC
TCGATCATC----------GGTCCACGAGTAC-AC--AGCA---GCGAGACGGTTGCT--
-CGGAT-----ATTCT-CACGAAATCCCAC---CGTCGTCG--GCTGCGTACTG----TC
TGTG-----CGATCGTTGTCTGCGGAACCT-CGTCGCGTG-TTTTCGAACGATAA-----
----------------------ACAAAACGACCGA--------TCGACGTTCTCGC-GCA
-------AGCGAGAGATC-CGCCATCCTG--------------TCGACCGGGAGATCAGA
CGAGATTA
>C_langi_37
NAGCTGCGTGAAGTAATGTGAATTGCAGGACAC-ATTGAACATCGATA-TCTTGAA-CGC
ATATTGC--GGCCTCGGGC-ATTCT-CGAGGCCACGCCTGTCTCAGGGTCGGTTGAATGT
ATCTATCGAGAGTCG-TC--------------------------TAACT--------GTT
GCTCTCGCGATGGATCGTCGCGG-----CAAGC----------------------CG-TC
-----GTCT--------------------------AC-----AATGCGGCC-G---GCCA
CGTCGTCCCAAATACAGAC--GGTTCGCAC-----CAATG-----GCGAATCCGCACGTC
TCGATCTCC-----------------GTATAC-ACGAATCACGCGCGAGACGGTTGCT--
-CGGATTTCG-ATCCT------------GC---CGTCGTCGTCGTCGTATGTATGTA-TG
TACG-------CGGAGAGTCTGCGGATTAG-AGTCTCGCG---TGCGATCGAAAA-----
----------------------ACAAAACGATCGA--------GCGAGGAGAGCAAGCTC
----------------CTTCGTTTTCGTC--------------TTCGACCTGAGATCAGA
CGAGATTA
>C_langi_38
CAGCTGCGTGAAGTAATGTGAATTGCAGGACAC-ATTGAACATCGATA-TCTTGAA-CGC
ATATTGC--GGCCTCGGGC-ATTCT-CGAGGCCACGCCTGTCTCAGGGTCGGTTGAATGT
ATCTATCGAGAGTCG-TC--------------------------TAACT--------GTT
GCTCTCGCGATGGATCGTCGCGG-----CAAGC----------------------CG-TC
-----GTCT--------------------------AC-----AATGCGGCC-G---GCCA
CGTCGTCCCAAATACAGAC--GGTTCGCAC-----CAATG-----GCGAATCCGCACGTC
TCGATCTCC-----------------GTATAC-ACGAATCACGCGCGAGACGGTTGCT--
-CGGATTTCG-ATCCT------------GC---CGTCGTCGTCGTCGTATGTATG---TA
TGTA-----CGCGGAGAGTCTGCGGATTAG-AGTCTCGCG---TGCGATCGAAAA-----
----------------------ACAAAACGATCGA--------GCGAGGAGAGCAATCTC
----------------CTTCGTTTTCGTC--------------TTCGACCTGAGATCAGA
CGAGATTA
>C_diaphanus_CDP3
CAGCTGCGTGAAGTAATGTGAATTGCAGGACAC-ATTGAACATCGATA-TCTTGAA-CGC
ATATTGC--GGCCTCGGGC-ATTCT-CGAGGCCACGCCTGTCTCAGGGTCGGTTGAATGT
ATCTATCGAGAGTCG-TC---------------------TCAAATTTTA--------CAA
GCTCTCGCAGTGGATCGTCGCGG-----CACGT----------------------CG-TC
-----GTCT--------------------------AC-----ACATCGACG-A---GCCA
CGTCGTCTCAAATACAGAC--GGTTCGCAC-----AACTG-----GCGAATCCGCACGTC
TCGATCCGT---TCATCATTGGTGGTGAGTAC-AC--AGCA---GCGAGACGGTTGCT--
-CGGAT---GCACTTTGTTTCGAAATG-AC---TGTCGTCG--GCTGCGTGCTCT---GC
TGCG-AAGAAGAACGGAGTCTGCGGATTT--CATCATC-G--CTGCGTGCGTTCA-----
---------------------------TTGACGAA--------GCGGTATCATCATATCG
-------------------------TATC--------------TTCGACCTGAGATCAGA
CGAGATTA
>C_diaphanus_CDP2
CAGCTGCGTGAAATAATGTGAATTGCAGGACAC-ATTGAACATCGATA-TCTTGAA-CGC
ATATTGC--GGCCTCGGGC-ATTCT-CGAGGCCACGCCTGTCTCAGGGTCGGTTGAATGT
ATCTATCGAGAGTCG-TC---------------------TCAAATTTTA--------CAA
GCTCTCGCAGTGGATCGTCGCGG-----CACGT----------------------CG-TC
-----GTCT--------------------------AC-----ACATCGACG-A---GCCA
CGTCGTCTCAAATACAGAC--GGTTCGCAC-----AACTG-----GCGAATCCGCACGTC
TCGATCCGT---TCATCATTGGTGGTGAGTAC-AC--AGCA---GCGAGACGGTTGCT--
-CGGAT---GCACTTTGTTTCGAAATG-AC---TGTCGTCG--GCTGCGTGCTC--T-GC
TGCG-AAGAAGAACGGAGTCTGCGGATTT--CATCATC-G--CTGCGTGCTATCA-----
----------------------TTG-----ACGAA--------GCGGTATCATCATATCA
-------------------------TATC--------------TTCGACNTGAGATCAGA
AGAGATTA
>C_setosus_111
-----GCA------------------AGGAAACAATTGAACATCGATA-TCTTGAA-CGC
ATATTGC--GGCCTCGGGC-ATTCTCCGAGGCCACGCCTGTCTCAGGGTCGGTTGAATGT
ATCTATCGAGAGTCG-TC---------GTCTCGCGCACTTCATCGTGCG--------TGA
ACTCTCGCCGTGGATCGTCGCGG---CACACGT----------------------CG-TC
-----GTCT--------------------------ACT----ACAGCGACA-CCGTGCCA
CGTCGTCCCAAATCCAGAC--GGTTCGCAC-----AACTG-----GCGAATCCGCACGTC
TCGATCCGC---GCCGCGCAGCAAGAGAATTC-AC--AGCA---GCGAGACGGTTGCT--
-CGGATCTCGTATCCC------------AC---CGTCGTCG-----GTCTGCTCGA--GC
TGTC-GTCGTGCGCGGAGTCTGCGGAAACT-CGCTGCGTG---CTCGGACGCTAA-----
------------------------------ACACA-------------------------
------------------------------------------------------------
--------
>C_setosus_138
--------------------------AGGAAACAATTGAACATCGATA-TCTTGAA-CGC
ATATTGC--GGCCTCGGGC-ATTCT-CGAGGCCACGCCTGTCTCAGGGTCGGTTGAATGT
ATCTATCGAGAGTCG-TC---------GTCTCGCGCACTTCATCGTGCG--------TGA
ACTCTCGCCGTGGATCGTCGCGG---CACACGT----------------------CG-TC
-----GTCT--------------------------ACT----ACAGCGACA-CCGTGCCA
CGTCGTCCCAAATCCAGAC--GGTTCGCAC-----AACTG-----GCGAATCCGCACGTC
TCGATCCGC---GCCGCGCAGCAAGAGAATTC-AC--AGCA---GCGAGACGGTTGCT--
-CGGATCTCGTATCCC------------AC---CGTCGTCG-----GTCTGCTCGA--GC
TGTC-GTCGTGCGCGGAGTCTGCGGAAACT-CGCTGCGTG---CTCGGACGCTAA-----
------------------------------ACACA-------------------------
------------------------------------------------------------
--------
>C_setosus_147
-----------------------------AAACAATTGAACATCGATA-TCTTGAA-CGC
ATATTGC--GGCCTCGGGC-ATTCTCCgAGGCCACGCCTGTCTCAGGGTCGGTTGAATGT
ATCTATCGAGAGTCG-TC---------GTCTCGCGCACTTCATCGTGCG--------TGA
ACTCTCGCCGTGGATCGTCGCGG---CACACGT----------------------CG-TC
-----GTCT--------------------------ACT----ACAGCGACA-CCGTGCCA
CGTCGTCcCAAATCCAGAC--GGTTCGCAC-----AACTG-----GCGAATCCGCACGTC
TCGATCCGC---GCCGCGCAGCAAGAGAATTC-AC--AGCA---GCGAGACGGTTGCT--
-CGGATCTCGTATCCC------------AC---CGTCGTCG-----GTCTGCTCGA--GC
TGTC-GTCGTGCGCGGAGTCTGCGGAAACT-CGCTGCGTG---CTCGGACGCTAA-----
------------------------------ACACA-------------------------
------------------------------------------------------------
--------
>C_setosus_161
---------------------------GGAAACAATTGAACATCGATA-TCTTGAA-CGC
ATATTGC--GGCCTCGGGC-ATTCT-CGAGGCCACGCCTGTCTCAGGGTCGGTTGAATGT
ATCTATCGAGAGTCG-TC---------GTCTCGCGCACTTCATCGTGCG--------TGA
ACTCTCGCCGTGGATCGTCGCGG---CACACGT----------------------CG-TC
-----GTCT--------------------------ACT----ACAGCGACA-CCGTGCCA
CGTCGTCCCAAATCCAGAC--GGTTCGCAC-----AACTG-----GCGAATCCGCACGTC
TCGATCCGC---GCCGCGCAGCAAGAGAATTC-AC--AGCA---GCGAGACGGTTGCT--
-CGGATCTCGTATCCC------------AC---CGTCGTCG-----GTCTGCTCGA--GC
TGTC-GTCGTGCGCGGAGTCTGCGGAAACT-CGCTGCGTG---CTCGGACGCTAA-----
------------------------------ACACA-------------------------
------------------------------------------------------------
--------
>C_setosus_99
----------------------------------ATTGAACATCGATA-TCTTGAA-CGC
ATATTGC--GGCCTCGGGC-ATTCT-CGAGGCCACGCCTGTCTCAGGGTCGGTTGAATGT
ATCTATCGAGAGTCG-TC---------GTCTCGCGCACTTCATCGTGCG--------TGA
ACTCTCGCCGTGGATCGTCGCGGC---ACACGT----------------------CG-TC
-----GTCT--------------------------ACT----ACAGCGACA-CCGTGCCA
CGTCGTCCCAAATCCAGAC--GGTTCGCAC-----AACTG-----GCGAATCCGCACGTC
TCGATCCGC---GCCGCGCAGCAAGAGAATTC-AC--AGCA---GCGAGACGGTTGCT--
-CGGATCTCGTATCCC------------AC---CGTCGTCG-----GTCTGCTCGAG-CT
GTCG--TCGTGCGCGGAGTCTGCGGAAACT-CGCTGCG-T--GCTCGGACGCTAA-----
--------------------AC----ACACAACGA--------TCGATTTCCGGATCGAC
-----ACCGCGCGTGT---------CGTTCGGAATTTTCGTT-TTCGATCTGAGATCAGA
CGA-----
>Chaetogaster_sp_113
CAGCTGCGTGAAGTAATGTGAATTGCAGGACAC-ATTGAACATCGATA-TCTTGAA-CGC
ATATTGC--GGCCTCGGGC-ATTCT-CGAGGCCACGCCTGTCTCAGGGTCGGTTGAATGT
ATCTATCGAGAGTTG-CGTCGGGGTCGGCCGGTCTTACTGCCGCTCCTT--------CGC
TCTCTCGCGATGGATCGTCGCGG-----CACGC---------------------GCGGAT
-----GTCT--------------------------AC-----TTTCCGCCG-----GCCA
CGTCGTCCCAAGTACAGACGAGGTTCGCTCGGTCACAGTTTCGGCGCGAAACCGCACGTC
TCGATCCGG---TCAC----------GAAGACGGC--AGCA---GCGAGACGGTTGCT--
-CGGAT---------TGATTCAAAAAATCCA--TACCGTCGCCGCTTTGTTGTCGTTCGT
CGCG--------CCGGTGT-TGCGGTTTC--GTTCGTC-G--TCGCGAACGCAGAAACGT
GTGTTTGGTGTCTTTTTTTTTCGAA-----AAAAA--------AACACATCATCAT----
-------------------------CATT--------------TTCGACCTGAGATCAGA
CGAGATTA
>Chaetogaster_sp_134
CAGCTGCGTGAAGTAATGTGAATTGCAGGACAC-ATTGAACATCGATA-TCTTGAA-CGC
ATATTGC--GGCCTCGGGCTATTCT-CGAGGCCACGCCTGTCTCAGGGTCGGTTGAATGT
ATCTATCGAGAGCTGGTC----------------------------TCC--------ATG
TCTCTCGCGATGGATCGTCGCGG-----CGAGT---------------------GCGGAC
-----GTCT--------------------------AT-----TTTCCGCCG-----GCCA
CGTCGTCCCAAGTGCAGAC--GGTTCGCAC------AATG-----GCGAAACCGCACGTC
TCGATCCGT---TCAC----------GAAAAC-AC--AGCA---GCGAGACGGTTGCTCG
GCGGAT--TTCAATCTGTTAAGTCATC-AC---CGTCGCCG----------CTCG---GT
TGTCTTCGTCGTCCGGTGT-TGCGGTACAT-CGTCGTGCG---AACGAACGATCG-----
------------------------------CTCGA--------TCGCGGCGTGTGCTGTG
CGCCAGCGCGCAGCACGCACCTCATCGTC--------------TTCGACCTGAGATCAGA
CGAGATTA
>Chaetogaster_sp_165
CAGCTGCGTGAAGTAATGTGAATTGCAGGACAC-ATTGAACATCGATA-TCTTGAA-CGC
ATATTGC--GGCCTCGGGCTATTCT-CGAGGCCACGCCTGTCTCAGGGTCGGTTGAATGT
ATCTATCGAGAGCTGGTC----------------------------TCC--------ATG
TCTCTCGCGATGGATCGTCGCGG-----CGAGT---------------------GCGGAC
-----GTCT--------------------------AT-----TTTCCGCCG-----GCCA
CGTCGTCCCAAGTGCAGAC--GGTTCGCAC------AATG-----GCGAAACCGCACGTC
TCGATCCGT---TCAC----------GAAAAC-AC--AGCA---GCGAGACGGTTGCTCG
GCGGAT--TTCAATCTGTTAAGTCATC-AC---CGTCGCCG----------CTCG---GT
TGTCTTCGTCGTCCGGTGT-TGCGGTACAT-CGTCGTGCG---AACGAACGATCG-----
--------------------------CTCGATCGCGGCGTGTGCTGGCGCCAGCGCGCAG
-------------CACGCACCTCATCGTC--------------TTCGACCTGAGATCNGA
CGAGATTA
>Chaetogaster_sp_Glatt6
CAGCTGCGTGAAGTAATGTGAATTGCAGGACAC-ATTGAACATCGATA-TCTTGAA-CGC
ATATTGC--GGCCTCGGGC-ATTCT-CGAGGCCACGCCTGTCTCAGGGTCGGTTGAACGT
ATCTATCGAGAGTCG-TC--------------------------TCATT---------CT
GCTCTCGCGATGGATCGTCGCGG-----CACGT----------------------CG-AC
-----GTCT--------------------------AC-----TTTTCGACG-T---GCCA
CGTCGTCTCAAATACAGAC--GGTTCGCAC-----AACTG-----GCGAATCCGCACGTC
TCGATCCGT------ACGCACAAATTGAATGC-AC--AGCA---GCGAGACGGTTGCT--
-CGGAT---------TTACACGAATCCCAC---CGTCGTCG--GCTGCGCATTCGTC-GT
TGCT--------ACGGTGATTGCGGAACA--CATCGTCGC--GTGCGATCGACAACCAAC
GATGACTGTGACTGACTACGGCGGACGACGATCGACTACTCGGTCGTTGTCCGTCCGTCG
-----------------TCGCCCGGTGTC--------------TTCGACCTGAGATCAGA
CGAGATTA
>C_diaphanus_186
CAGCTNCGTGAAGTAATGTGAATTGCAGGACAC-ATTGAACATCGATA-TCTTGAA-CGC
ATATTGC-GGGCCTCGGGC-ATTCT-CGAGGCCACGCCTGTCTCAGGGTCGGTTGAATGT
ATCTATCGAGAGTCG-TC---------------------TCAAATTTTA--------CAA
GCTCTCGCAGTGGATCGTCGCGG-----CACGT----------------------CG-TC
-----GTCT--------------------------AC-----ACATCGACG-A---GCCA
CGTCGTCTCAAATACAGAC--GGTTCGCAC-----AACTG-----GCGAATCCGCACGTC
TCGATCCGT---TCATCATTGGTGGTGAGTAC-AC--AGCA---GCGAGACGGTTGCT--
-CGGAT---GCACTTTGTTTCGAAATG-AC---TGTCGTCG--GCTGCTTGCTC--T-GC
TGCG-AAGAAGAACGGAGTCTGCGGATTT--CATCATCGC--GTGCGTGCGTTAA-----
----------------------TTG-----ACGAA--------GCGGTATCATCATATCA
-------------------------TATC--------------CGCGACCTGAGATCA--
--------
>C_diastrophus_1
CAGCTGCGTGAAGTAATGTGAATTGCAGGACAC-ATTGAACATCGATA-TCTTGAA-CGC
ATATTGC--GGCCTCGGGC-ATTCT-CGAGGCCACGCCTGTCTCAGGGTCGGTTGAATGT
ATCTATCGAGAGTCG-TC--------------------------TATTC--------ACT
ACTCTCGCGATGGATCGTCGCGG--CGAAACGT----------------------CG-AC
-----GTCT--------------------------AC-----ATATCGACG-C---GCCA
CGTCGTCCGAAATACAGAC--GGTTCGCACGTTAAAAATG-----GCGAATCCGCACGTC
TCGATCATC----------GGTCCACGAGTAC-AC--AGCA---GCGAGACGGTTGCT--
-CGGAT-----ATTCT-CACGAAATCCCAC---CGTCGTCG--GCTGCGTACTG----TC
TGTG-----CGATCGTTGTCTGCGGAACCT-CGTCGCGTG-TTTTCGAACGATAA-----
----------------------ACAAAACGACCGA--------TCGACGTTCTCGC-GCA
-------AGCGAGAGAGT-CGTCATCGTC--------------TTCGACCTGAGATCAGA
CGAGATTA
>C_diastrophus_10
CAGCTGCGTGAAGTAATGTGAATTGCAGGACAC-ATTGAACATCGATA-TCTTGAA-CGC
ATATTGC--GGCCTCGGGC-ATTCT-CGAGGCCACGCCTGTCTCAGGGTCGGTTGAATGT
ATCTATCGAGAGTCG-TC--------------------------TATTC--------ACT
ACTCTCGCGATGGATCGTCGCGG--CGAAACGT----------------------CG-AC
-----GTCT--------------------------AC-----ATATCGACG-C---GCCA
CGTCGTCCGAAATACAGAC--GGTTCGCACGTTAAAAATG-----GCGAATCCGCACGTC
TCGATCATC----------GGTCCACGAGTAC-AC--AGCA---GCGAGACGGTTGCT--
-CGGAT-----ATTCT-CACGAAATCCCAC---CGTCGTCG--GCTGCGTACTG----TC
TGTG-----CGATCGTTGTCTGCGGAACCT-CGTCGCGTG-TTTTCGAACGATAA-----
----------------------ACAAAACGACCGA--------TCGACGTTCTCGCGCAA
----------GCGAGAGAGTCNCATCGTC--------------TTCGACCTGAGATCAGA
CGAGATTA
>C_diastrophus_100
CAGCTGCGTGAAGTAATGTGAATTGCAGGACAC-ATTGAACATCGATA-TCTTGAA-CGC
ATATTGC--GGCCTCGGGC-ATTCT-CGAGGCCACGCCTGTCTCAGGGTCGGTTGAATGT
ATCTATCGAGAGTCG-TC--------------------------TATTC--------ACT
ACTCTCGCGATGGATCGTCGCGG--CGAAACGT----------------------CG-AC
-----GTCT--------------------------AC-----ATATCGACG-C---GCCA
CGTCGTCCGAAATACAGAC--GGTTCGCACGTTAAAAATG-----GCGAATCCGCACGTC
TCGATCATC----------GGTCCACGAGTAC-AC--AGCA---GCGAGACGGTTGCT--
-CGGAT-----ATTCT-CACGAAATCCCAC---CGTCGTCG--GCTGCGTACTG----TC
TGTG-----CGATCGTTGTCTGCGGAACCT-CGTCGCGTG-TTTTCGAACGATAA-----
----------------------ACAAAACGACCGA--------TCGACGTTCTCGC-GCA
-------AGCGAGAGAGT-CGTCATCGTC--------------TTCGACCTGAGATCAGA
CGAGATTA
>C_diastrophus_110
CAGCTGCGTGAAGTAATGTGAATTGCAGGACAC-ATTGAACATCGATA-TCTTGAA-CGC
ATATTGC--GGCCTCGGGC-ATTCT-CGAGGCCACGCCTGTCTCAGGGTCGGTTGAATGT
ATCTATCGAGAGTCG-TC--------------------------TATTC--------ACT
ACTCTCGCGATGGATCGTCGCGG--CGAAACGT----------------------CG-AC
-----GTCT--------------------------AC-----ATATCGACG-C---GCCA
CGTCGTCCGAAATACAGAC--GGTTCGCACGTTAAAAATG-----GCGAATCCGCACGTC
TCGATCATC----------GGTCCACGAGTAC-AC--AGCA---GCGAGACGGTTGCT--
-CGGAT-----ATTCT-CACGAAATCCCAC---CGTCGTCG--GCTGCGTACTG----TC
TGTG-----CGATCGTTGTCTGCGGAACCT-CGTCGCGTG-TTTTCGAACGATAA-----
----------------------ACAAAACGACCGA--------TCGACGTTCTCGC-GCA
-------AGCGAGAGAGT-CGTCATCGTC--------------TTCGACCTGAGATCAGA
CGAGATTA
>C_langi_112
-----------------------------------------ATCGATA-TCTTGAA-CGC
ATATTGC-GGGCCTCGGGC-ATTCT-CGAGGCCACGCCTGTCTCAGGGTCGGTTGAATGT
ATCTATCGAGAGTCG-TC--------------------------TAACT--------GTT
GCTCTCGCGATGGATCGTCGCGG-----CAAGC----------------------CG-TC
-----GTCT--------------------------AC-----AATGCGGCC-G---GCCA
CGTCGTCCCAAATACAGAC--GGTTCGCAC-----CAATG-----GCGAATCCGCACGTC
TCGATCTCC-----------------GTATAC-ACGAATCACGCGCGAGACGGTTGCT--
-CGGATTTCG-ATCCT------------GCCGTCGTCGTCGTCGTCGTATGTATGTA-TG
TACG-------CGGAGAGTCTGCGGATTAG-AGTCTCGCG---TGCGATCGAAAA-----
----------------------ACAAAACGATCGA--------GCGAGGAGAGCAGTCAT
----------------CTTCTTCGTTGTC--------------TTCTTC-----------
--------
>C_diastrophus_131
CAGCTGCGTGAAGTAATGTGAATTGCAGGACAC-ATTGAACATCGATA-TCTTGAA-CGC
ATATTGC-GGGCCTCGGGC-ATTCT-CGAGGCCACGCCTGTCTCAGGGTCGGTTGAATGT
ATCTATCGAGAGTCG-TC--------------------------TATTC--------ACT
ACTCTCGCGATGGATCGTCGCGG--CGAAACGT----------------------CG-AC
-----GTCT--------------------------AC-----ATATCGACG-C---GCCA
CGTCGTCCGAAATACAGAC--GGTTCGCACGTTAAAAATG-----GCGAATCCGCACGTC
TCGATCATC----------GGTCCACGAGTAC-AC--AGCA---GCGAGACGGTTGCT--
-CGGAT-----ATTCT-CACGAAATCCCAC---CGTCGTCG--GCTGCGTACTG----TC
TGTG-----CGATCGTTGTCTGCGGAACCT-CGTCGCGTG-TTTTCGAACGATAA-----
----------------------ACAAAACGACCGA--------TCGACGTTCTCGC-GCA
-------AGCGAGAGAGT-CGTCATCGTC--------------TTCGACCTG--------
--------
>C_diastrophus_139
CAGCTGCGTGAAGTAATGTGAATTGCAGGACAC-ATTGAACATCGATA-TCTTGAA-CGC
ATATTGC--GGCCTCGGGC-ATTCT-CGAGGCCACGCCTGTCTCAGGGTCGGTTGAATGT
ATCTATCGAGAGTCG-TC--------------------------TATTC--------ACT
ACTCTCGCGATGGATCGTCGCGG--CGAAACGT----------------------CG-AC
-----GTCT--------------------------AC-----ATATCGACG-C---GCCA
CGTCGTCCGAAATACAGAC--GGTTCGCACGTTAAAAATG-----GCGAATCCGCACGTC
TCGATCATC----------GGTCCACGAGTAC-AC--AGCA---GCGAGACGGTTGCT--
-CGGAT-----ATTCT-CACGAAATCCCAC---CGTCGTCG--GCTGCGTACTG----TC
TGTG-----CGATCGTTGTCTGCGGAACCT-CGTCGCGTG-TTTTCGAACGATAA-----
----------------------ACAAAACGACCGA--------TCGACGTTCTCGC-GCA
-------AGCGAGAGAGT-CGTCATCGTC--------------TTCGACCTGAGATCAGA
CGAGATTA
>C_langi_142
AAGCNGCNNGAAGTAATANGAATANCAGCACGC-ATTTGACATCGATA-TCTTGAA-CGC
ATATTGC-GGGCCTCGGGC-ATTCT-CGAGGCCACGCCTGTCTCAGGGTCGGTTGAATGT
ATCTATCGAGAGTCG-TC--------------------------TAACT--------GTT
GCTCTCGCGATGGATCGTCGCGG-----CAAGC----------------------CG-TC
-----GTCT--------------------------AC-----AATGCGGCC-G---GCCA
CGTCGTCCCAAATACAGAC--GGTTCGCAC-----CAATG-----GCGAATCCGCACGTC
TCGATCTCC-----------------GTATAC-ACGAATCACGCGCGAGACGGTTGCT--
-CGGATTTCG-ATCCT------------GCCGTCGTCGTCGTCGTCGTATGTATG---TA
TGTA-----CGCGGAGAGTCTGCGGATTAG-AGTCTCGCG---TGCGATCGAAAA-----
----------------------ACAAAACGATCGA--------GCGAGGAGAGCAATCTC
----------------CTTCGTTTTCTTC--------------TTCCAGCTG--------
--------
>C_diastrophus_148
CAGCTGCGTGAAGTAATGTGAATTGCAGGACAC-ATTGAACATCGATA-TCTTGAA-CGC
ATATTGC--GGCCTCGGGC-ATTCT-CGAGGCCACGCCTGTCTCAGGGTCGGTTGAATGT
ATCTATCGAGAGTCG-TC--------------------------TATTC--------ACT
ACTCTCGCGATGGATCGTCGCGG--CGAAACGT----------------------CG-AC
-----GTCT--------------------------AC-----ATATCGACG-C---GCCA
CGTCGTCCGAAATACAGAC--GGTTCGCACGTTAAAAATG-----GCGAATCCGCACGTC
TCGATCATC----------GGTCCACGAGTAC-AC--AGCA---GCGAGACGGTTGCT--
-CGGAT-----ATTCT-CACGAAATCCCAC---CGTCGTCG--GCTGCGTACTG----TC
TGTG-----CGATCGTTGTCTGCGGAACCT-CGTCGCGTG-TTTTCGAACGATAA-----
----------------------ACAAAACGACCGA--------TCGACGTTCTCGC-GCA
-------AGCGAGAGAGT-CGTCATCGTC--------------TTCGACCTGAGATCAGA
CGAGATTA
>C_langi_149
-------------------------------AC-ATTG-ACATCGATA-TCTTGAA-CGC
ATATTGC-GGGCCTCGGGC-ATTCT-CGAGGCCACGCCTGTCTCAGGGTCGGTTGAATGT
ATCTATCGAGAGTCG-TC--------------------------TAACT--------GTT
GCTCTCGCGATGGATCGTCGCGG-----CAAGC----------------------CG-TC
-----GTCT--------------------------AC-----AATGCGGCC-G---GCCA
CGTCGTCCCAAATACAGAC--GGTTCGCAC-----CAATG-----GCGAATCCGCACGTC
TCGATCTCC-----------------GTATAC-ACGAATCACGCGCGAGACGGTTGCT--
-CGGATTTCG-ATCCT------------GCCGTCGTCGTCGTCGTCGTATGTATGTA-TG
TACG-------CGGAGAGTCTGCGGATTAG-AGTCTCGCG---TGCGATCGAAAA-----
----------------------ACAAAACGATCGA--------GCGAGGAGAGCA-----
--------------------------ATC-----------TCCTTCGTTT----------
--------
>C_langi_150
---------------------------------------ACATCGATA-TCTTGAA-CGC
ATATTGC-GGGCCTCGGGC-ATTCT-CGAGGCCACGCCTGTCTCAGGGTCGGTTGAATGT
ATCTATCGAGAGTCG-TC--------------------------TAACT--------GTT
GCTCTCGCGATGGATCGTCGCGG-----CAAGC----------------------CG-TC
-----GTCT--------------------------AC-----AATGCGGCC-G---GCCA
CGTCGTCCCAAATACAGAC--GGTTCGCAC-----CAATG-----GCGAATCCGCACGTC
TCGATCTCC-----------------GTATAC-ACGAATCACGCGCGAGACGGTTGCT--
-CGGATTTCG-ATCCT------------GC---CGTCGTCGTCGTCGTATGTATGTA-TG
TACG-------CGGAGAGTCTGCGGATTAG-TGTCTCGCG---TGCGATCGAAAA-----
----------------------ACAAAACGATCGA--------GCGAGGAGAGCAGTCTT
----------------CTTCGTTTTCGTC--------------GTCGACCTG--------
--------
>C_diastrophus_151
CAGCTGCGTGAAGTAATGTGAATTGCAGGACAC-ATTGAACATCGATA-TCTTGAA-CGC
ATATTGC--GGCCTCGGGC-ATTCT-CGAGGCCACGCCTGTCTCAGGGTCGGTTGAATGT
ATCTATCGAGAGTCG-TC--------------------------TATTC--------ACT
ACTCTCGCGATGGATCGTCGCGG--CGAAACGT----------------------CG-AC
-----GTCT--------------------------AC-----ATATCGACG-C---GCCA
CGTCGTCCGAAATACAGAC--GGTTCGCACGTTAAAAATG-----GCGAATCCGCACGTC
TCGATCATC----------GGTCCACGAGTAC-AC--AGCA---GCGAGACGGTTGCT--
-CGGAT-----ATTCT-CACGAAATCCCAC---CGTCGTCG--GCTGCGTACTG----TC
TGTG-----CGATCGTTGTCTGCGGAACCT-CGTCGCGTG-TTTTCGAACGATAA-----
----------------------ACAAAACGACCGA--------TCGACGTTCTCGC-GCA
-------AGCGAGAGAGT-CGTCATCGTC--------------TTCGACCTGAGATCAGA
CGAGATTA
>C_diastrophus_156
CAGCTGCGTGAAGTAATGTGAATTGCAGGACAC-ATTGAACATCGATA-TCTTGAA-CGC
ATATTGC--GGCCTCGGGC-ATTCT-CGAGGCCACGCCTGTCTCAGGGTCGGTTGAATGT
ATCTATCGAGAGTCG-TC--------------------------TATTC--------ACT
ACTCTCGCGATGGATCGTCGCGG--CGAAACGT----------------------CG-AC
-----GTCT--------------------------AC-----ATATCGACG-C---GCCA
CGTCGTCCGAAATACAGAC--GGTTCGCACGTTAAAAATG-----GCGAATCCGCACGTC
TCGATCATC----------GGTCCACGAGTAC-AC--AGCA---GCGAGACGGTTGCT--
-CGGAT-----ATTCT-CACGAAATCCCAC---CGTCGTCG--GCTGCGTACTG----TC
TGTG-----CGATCGTTGTCTGCGGAACCT-CGTCGCGTG-TTTTCGAACGATAA-----
----------------------ACAAAACGACCGA--------TCGACGTTCTCGC-GCA
-------AGCGAGAGAGT-CGTCATCGTC--------------TTCGACCTGAGATCAGA
CGAGATTA
>C_diastrophus_162
CAGCTGCGTGAAGTAATGTGAATTGCAGGACAC-ATTGAACATCGATA-TCTTGAA-CGC
ATATTGC--GGCCTCGGGC-ATTCT-CGAGGCCACGCCTGTCTCAGGGTCGGTTGAATGT
ATCTATCGAGAGTCG-TC--------------------------TATTC--------ACT
ACTCTCGCGATGGATCGTCGCGG--CGAAACGT----------------------CG-AC
-----GTCT--------------------------AC-----ATATCGACG-C---GCCA
CGTCGTCCGAAATACAGAC--GGTTCGCACGTTAAAAATG-----GCGAATCCGCACGTC
TCGATCATC----------GGTCCACGAGTAC-AC--AGCA---GCGAGACGGTTGCT--
-CGGAT-----ATTCT-CACGAAATCCCAC---CGTCGTCG--GCTGCGTACTG----TC
TGTG-----CGATCGTTGTCTGCGGAACCT-CGTCGCGTG-TTTTCGAACGATAA-----
----------------------ACAAAACGACCGA--------TCGACGTTCTCGC-GCA
-------AGCGAGAGAGT-CGTCATCGTC--------------TTCGACCTGAGATCAGA
CGAGATTA
>C_diastrophus_163
CAGCTGCGTGAAGTAATGTGAATTGCAGGACAC-ATTGAACATCGATA-TCTTGAA-CGC
ATATTGC--GGCCTCGGGC-ATTCT-CGAGGCCACGCCTGTCTCAGGGTCGGTTGAATGT
ATCTATCGAGAGTCG-TC--------------------------TATTC--------ACT
ACTCTCGCGATGGATCGTCGCGG--CGAAACGT----------------------CG-AC
-----GTCT--------------------------AC-----ATATCGACG-C---GCCA
CGTCGTCCGAAATACAGAC--GGTTCGCACGTTAAAAATG-----GCGAATCCGCACGTC
TCGATCATC----------GGTCCACGAGTAC-AC--AGCA---GCGAGACGGTTGCT--
-CGGAT-----ATTCT-CACGAAATCCCAC---CGTCGTCG--GCTGCGTACTG----TC
TGTG-----CGATCGTTGTCTGCGGAACCT-CGTCGCGTG-TTTTCGAACGATAA-----
----------------------ACAAAACGACCGA--------TCGACGTTCTCGC-GCA
-------AGCGAGAGAGT-CGTCATCGTC--------------TTCGACCTGAGATCAGA
CGAGATTA
>C_diastrophus_164
CAGCTGCGTGAAGTAATGTGAATTGCAGGACAC-ATTGAACATCGATA-TCTTGAA-CGC
ATATTGC--GGCCTCGGGC-ATTCT-CGAGGCCACGCCTGTCTCAGGGTCGGTTGAATGT
ATCTATCGAGAGTCG-TC--------------------------TATTC--------ACT
ACTCTCGCGATGGATCGTCGCGG--CGAAACGT----------------------CG-AC
-----GTCT--------------------------AC-----ATATCGACG-C---GCCA
CGTCGTCCGAAATACAGAC--GGTTCGCACGTTAAAAATG-----GCGAATCCGCACGTC
TCGATCATC----------GGTCCACGAGTAC-AC--AGCA---GCGAGACGGTTGCT--
-CGGAT-----ATTCT-CACGAAATCCCAC---CGTCGTCG--GCTGCGTACTG----TC
TGTG-----CGATCGTTGTCTGCGGAACCT-CGTCGCGTG-TTTTCGAACGATAA-----
----------------------ACAAAACGACCGA--------TCGACGTTCTCGC-GCA
-------AGCGAGAGAGT-CGTCATCGTC--------------TTCGACCTGAGATCAGA
CGAGATTA
>C_diaphanus_183
CAGCTGCGTGAAGTAATGTGAATTGCAGGACAC-ATTGAACATCGATA-TCTTGAA-CGC
ATATTGC--GGCCTCGGGC-ATTCT-CGAGGCCACGCCTGTCTCAGGGTCGGTTGAATGT
ATCTATCGAGAGTCG-TC---------------------TCAAATTTTA--------CAA
GCTCTCGCAGTGGATCGTCGCGG-----CACGT----------------------CG-TC
-----GTCT--------------------------AC-----ACATCGACG-A---GCCA
CGTCGTCTCAAATACAGAC--GGTTCGCAC-----AACTG-----GCGAATCCGCACGTC
TCGATCCGT---TCATCATTGGTGGTGAGTAC-AC--AGCA---GCGAGACGGTTGCT--
-CGGAT---GCACTTTGTTTCGAAATG-AC---TGTCGTCG--GCTGCGTGCTCT---GC
TGCG-AAGAAGAACGGAGTCTGCGGATTT--CATCATC-G--CTGCGTGCGTTCA-----
---------------------------TTGACGAA--------GCGGTATCATCATATCG
-------------------------TATC--------------TTCGACCTGAGATCAGA
CGAGATTA
>C_diaphanus_184
CAGCTGCGTGAAGTAATGTGAATTGCAGGACAC-ATTGAACATCGATA-TCTTGAA-CGC
ATATTGC-GGGCCTCGGGC-ATTCT-CGAGGCCACGCCTGTCTCAGGGTCGGTTGAATGT
ATCTATCGAGAGTCG-TC---------------------TCAAATTTTA--------CAA
GCTCTCGCAGTGGATCGTCGCGG-----CACGT----------------------CG-TC
-----GTCT--------------------------AC-----ACATCGACG-A---GCCA
CGTCGTCTCAAATACAGAC--GGTTCGCAC-----AACTG-----GCGAATCCGCACGTC
TCGATCCGT---TCATCATTGGTGGTGAGTAC-AC--AGCA---GCGAGACGGTTGCT--
-CGGAT---GCACTTTGTTTCGAAATG-AC---TGTCGTCG--GCTGCTTGCTC--T-GC
TGCG-AAGAAGAACGGAGTCTGCGGATTT--CATCATC-G--CTGCATGCGTTCA-----
----------------------TTG-----ACGAA--------GCGGTATCATCATATCA
-------------------------TCTC--------------CNCGACCTGAGATCAGA
--------
>C_diaphanus_185
CAGCTGCGTGAAGTAATGTGAATTGCAGGACAC-ATTGAACATCGATA-TCTTGAA-CGC
ATATTGC--GGCCTCGGGC-ATTCT-CGAGGCCACGCCTGTCTCAGGGTCGGTTGAATGT
ATCTATCGAGAGTCG-TC---------------------TCAAATTTTA--------CAA
GCTCTCGCAGTGGATCGTCGCGG-----CACGT----------------------CG-TC
-----GTCT--------------------------AC-----ACATCGACG-A---GCCA
CGTCGTCTCAAATACAGAC--GGTTCGCAC-----AACTG-----GCGAATCCGCACGTC
TCGATCCGT---TCATCATTGGTGGTGAGTAC-AC--AGCA---GCGAGACGGTTGCT--
-CGGAT---GCACTTTGTTTCGAAATG-AC---TGTCGTCG--GCTGCTCGCTC--T-GC
TGCA-AAGAAGAACGGAGTCTGCGGATTT--CATCATC-G--CTGCGTGCGTTCA-----
----------------------TAG-----ACGAA--------GCGGTATCATCATATCG
---------------------------CC-------------------------------
--------
>C_diaphanus_187
-AGCTGCGTGAAGTAATGTGAATTGCAGGACAC-ATTGAACATCGATA-TCTTGAA-CGC
ATATTGC-GGGCCTCGGGC-ATTCT-CGAGGCCACGCCTGTCTCAGGGTCGGTTGAATGT
ATCTATCGAGAGTCG-TC---------------------TCAAATTTTA--------CAA
GCTCTCGCAGTGGATCGTCGCGG-----CACGT----------------------CG-TC
-----GTCT--------------------------AC-----ACATCGACG-A---GCCA
CGTCGTCTCAAATACAGAC--GGTTCGCAC-----AACTG-----GCGAATCCGCACGTC
TCGATCCGT---TCATCATTGGTGGTGAGTAC-AC--AGCA---GCGAGACGGTTGCT--
-CGGAT---GCACTTTGTTTCGAAATG-AC---TGTCGTCG--GCTGCTTGCTCT---GC
TGCG-AAGAAGAACGGAGTCTGCGGATTT--CATCATC----------------------
------------------------------------------------------------
--------------------------GCT-------------------------------
--------
>C_diaphanus_189
CAGCTCCGNGAAGTAATGTGANTTGCAGGACAC-ATTGAACATCGATA-TCTTGAA-CGC
ATATTGC-GGGCCTCGGGC-ATTCT-CGAGGCCACGCCTGTCTCAGGGTCGGTTGAATGT
ATCTATCGAGAGTCG-TC---------------------TCAAATTTTA--------CAT
GCTCTCGCAGTGGATCGTCGCGG-----CACGT----------------------CG-TC
-----GTCT--------------------------AC-----ACATCGACG-A---GCCA
CGTCGTCTCAAATACAGAC--GGTTCGCAC-----AACTG-----GCGAATCCGCACGTC
TCGATCCGT---TCATCATTGGTGGTGAGTAC-AC--AGCA---GCGAGACGGTTGCT--
-CGGAT---GCACTTTGTTTCGAAATG-AC---TGTCGTCG--GCTGCCTGCTCT---GC
TGCG-AAGAAGAACGGAGTCTGCGGATTT--CATCTTC------GCGTGCGG--------
------------------------------------------------------------
------------------------------------------------------------
--------
>C_diaphanus_190
CAGCTGCGNGAAGTAATGTGANTTGCAGGACAC-ATTGAACATCGATA-TCTTGAA-CGC
ATATTGC--GGCCTCGGGC-ATTCT-CGAGGCCACGCCTGTCTCAGGGTCGGTTGAATGT
ATCTATCGAGAGTCG-TC---------------------TCAAATTTTA--------CAA
GCTCTNGCAGTGGATCGTCGCGG-----CACGT----------------------CG-TC
-----GTCT--------------------------AC-----ACATCGACG-A---GCCA
CGTCGTCTCAAATACAGAC--GGTTCGCAC-----AACTG-----GCGAATCCGCACGTC
TCGATCCGT---TCATCATTGGTGGTGAGTAC-AC--AGCA---GCGAGACGGTTGCT--
-CGGAT---GCACTTTGTTTCGAAATG-AC---TGTCGTCG--GCTGCTTGCTC--T-GC
TGCG-AAGAAGAACGGAGTCTGCGGATTT--CATCATC-G--CTGCGTG-----------
------------------------------------------------------------
------------------------------------------------------------
--------
>C_diaphanus_191
CAGCTNCGNGAAGTAATGTGANTTGCANGACAC-ATTGAACATCGATA-TCTTGAA-CGC
ATATTGC-GGGCCTCGGGC-ATTCT-CGAGGCCACGCCTGTCTCAGGGTCGGTTGAATGT
ATCTATCGAGAGTCG-TC---------------------TCAAATTTTA--------CCT
GCTCTCGCAGTGGATCGTCGCGG-----CACGT----------------------CG-TC
-----GTCT--------------------------AC-----ACATCGACG-A---GCCA
CGTCGTCTCAAATACAGAC--GGTTCGCAC-----AACTG-----GCGAATCCGCACGTC
TCGATCCGT---TCATCATTGGTGGTGAGTAC-AC--AGCN---GCGAGACGGTTGCT--
-CGGAT---GCACTTTGTTTCGAAATG-AC---TGTCGTCG-------------------
------------------------------------------------------------
------------------------------------------------------------
------------------------------------------------------------
--------
>C_diaphanus_192
---------GAAGTAATGTGAATTGCAGGACAC-ATTGAACATCGATA-TCTTGAA-CGC
ATATTGC--GGCCTCGGGC-ATTCT-CGAGGCCACGCCTGTCTCAGGGTCGGTTGAATGT
ATCTATCGAGAGTCG-TC---------------------TCAAATTTTA--------CCT
GCTCTCGCAGTGGATCGTCGCGG-----CACGT----------------------CG-TC
-----GTCT--------------------------AC-----ACATCGACG-A---GCCA
CGTCGTCTCAAATACAGAC--GGTTCGCAC-----AACTG-----GCGAATCCGCACGTC
TCGATCCGT---TCATCATTGGTGGTGAGTAC-AC--AGCA---GCGAGACGGTTGCT--
-CGGAT---GCACTTTGTTTCGAAATG-TC---TGTCGTCG--GCTGCGTGCTC------
--TG--------------------------------------CTGCAAAAAAGAA-----
------------------------------------------------------------
------------------------------------------------------------
--------
>C_diaphanus_194
CAGCTNCGNGAAGTAATGTGANTTGCAGGACAC-ATTGAACATCGATA-TCTTGAA-CGC
ATATTGC--GGCCTCGGGC-ATTCT-CGAGGCCACGCCTGTCTCAGGGTCGGTTGAATGT
ATCTATCGAGAGTCG-TC---------------------TCAAATTTTA--------CCT
GCTCTCGCAGTGGATCGTCGCGG-----CACGT----------------------CG-TC
-----GTCT--------------------------AC-----ACATCGACG-A---GCCA
CGTCGTCTCAAATACAGAC--GGTTCGCAC-----AACTG-----GCGAATCCGCACGTC
TCGATCCGT---TCATCATTGGTGGTGAGTAC-AC--AGCA---GCGAGACGGTTGCT--
-CGGAT---GCACTTTGTTTCGAAATG-AC---TGTCGTCG--GCTGCGTGCTCT---GC
TGCG-AAGAAGAACGGAGTCTGCGGATTT--CATCATC----------------------
------------------------------------------------------------
------------------------------------------------------------
--------
>C_diastrophus_23
CAGCTGCGTGAAGTAATGTGAATTGCAGGACAC-ATTGAACATCGATA-TCTTGAA-CGC
ATATTGC--GGCCTCGGGC-ATTCT-CGAGGCCACGCCTGTCTCAGGGTCGGTTGAATGT
ATCTATCGAGAGTCG-TC--------------------------TATTC--------ACT
ACTCTCGCGATGGATCGTCGCGG--CGAAACGT----------------------CG-AC
-----GTCT--------------------------AC-----ATATCGACG-C---GCCA
CGTCGTCCGAAATACAGAC--GGTTCGCACGTTAAAAATG-----GCGAATCCGCACGTC
TCGATCATC----------GGTCCACGAGTAC-AC--AGCA---GCGAGACGGTTGCT--
-CGGAT-----ATTCT-CACGAAATCCCAC---CGTCGTCG--GCTGCGTACTG----TC
TGTG-----CGATCGTTGTCTGCGGAACCT-CGTCGCGTG-TTTTCGAACGATAA-----
----------------------ACAAAACGACCGA--------TCGACGTTCTCGC-GCA
-------AGCGAGAGAGT-CGTCATCGTC--------------TTCGACCTGAGATCAGA
CGAGATTA
>C_diastrophus_24
CAGCTGCGTGAAGTAATGTGAATTGCAGGACAC-ATTGAACATCGATA-TCTTGAA-CGC
ATATTGC-GGGCCTCGGGC-ATTCT-CGAGGCCACGCCTGTCTCAGGGTCGGTTGAATGT
ATCTATCGAGAGTCG-TC--------------------------TATTC--------ACT
ACTCTCGCGATGGATCGTCGCGG--CGAAACGT----------------------CG-AC
-----GTCT--------------------------AC-----ATATCGACG-C---GCCA
CGTCGTCCGAAATACAGAC--GGTTCGCACGTTAAAAATG-----GCGAATCCGCACGTC
TCGATCATC----------GGTCCACGAGTAC-AC--AGCA---GCGAGACGGTTGCT--
-CGGAT-----ATTCT-CACGAAATCCCAC---CGTCGTCG--GCTGCGTACTG----TC
TGTG-----CGATCGTTGTCTGCGGAACCT-CGTCGCGTG-TTTTCGAACGATAA-----
----------------------ACAAAACGACCGA--------TCGACGTTCTCGCGCAA
----------GCGAGAGAGTCGCATCGTC--------------TTCGACCTGAGATCNGA
CGAGATTA
>C_diastrophus_30
CAGCTGCGTGAAGTAATGTGAATTGCAGGACAC-ATTGAACATCGATA-TCTTGAA-CGC
ATATTGC--GGCCTCGGGC-ATTCT-CGAGGCCACGCCTGTCTCAGGGTCGGTTGAATGT
ATCTATCGAGAGTCG-TC--------------------------TATTC--------ACT
ACTCTCGCGATGGATCGTCGCGG--CGAAACGT----------------------CG-AC
-----GTCT--------------------------AC-----ATATCGACG-C---GCCA
CGTCGTCCGAAATACAGAC--GGTTCGCACGTTAAAAATG-----GCGAATCCGCACGTC
TCGATCATC----------GGTCCACGAGTAC-AC--AGCA---GCGAGACGGTTGCT--
-CGGAT-----ATTCT-CACGAAATCCCAC---CGTCGTCG--GCTGCGTACTG----TC
TGTG-----CGATCGTTGTCTGCGGAACCT-CGTCGCGTG-TTTTCGAACGATAA-----
----------------------ACAAAACGACCGA--------TCGACGTTCTCGC-GCA
-------AGCGAGAGAGT-CGTCATCGTC--------------TTCGACCTGAGATCAGA
CGAGATTA
>C_langi_42
CAGCTGCGTGAAGTAATGTGAATTGCAGGACAC-ATTGAACATCGATATTCTTGAATCGC
ATATTGC--GGCCTCGGGC-ATTCT-CGAGGCCACGCCTGTCTCAGGGTCGGTTGAATGT
ATCTATCGAGAGTCG-TC--------------------------TAACT--------GTT
GCTCTCGCGATGGATCGTCGCGG-----CAAGC----------------------CG-TC
-----GTCT--------------------------AC-----AATGCGGCC-G---GCCA
CGTCGTCCCAAATACAGAC--GGTTCGCAC-----CAATG-----GCGAATCCGCACGTC
TCGATCTCC-----------------GTATAC-ACGAATCACGCGCGAGACGGTTGCT--
-CGGATTTCG-ATCCT------------GC---CGTCGTCGTCGTCGTATGTATG---TA
TGTA-----CGCGGAGAGTCTGCGGATTAG-AGTCTCGCG---TGCGATCGAAAA-----
----------------------ACAAAACGATCGA--------GCGAGGAGAGCAATCTC
----------------CTTCGTTTTCGTC--------------TTCGACCTGAGATCAGA
CGAGATTA
>C_diastrophus_47
CAGCTGCGTGAAGTAATGTGAATTGCAGGACAC-ATTGAACATCGATA-TCTTGAA-CGC
ATATTGC--GGCCTCGGGC-ATTCT-CGAGGCCACGCCTGTCTCAGGGTCGGTTGAATGT
ATCTATCGAGAGTCG-TC--------------------------TATTC--------ACT
ACTCTCGCGATGGATCGTCGCGG--CGAAACGT----------------------CG-AC
-----GTCT--------------------------AC-----ATATCGACG-C---GCCA
CGTCGTCCGAAATACAGAC--GGTTCGCACGTTAAAAATG-----GCGAATCCGCACGTC
TCGATCATC----------GGTCCACGAGTAC-AC--AGCA---GCGAGACGGTTGCT--
-CGGAT-----ATTCT-CACGAAATCCCAC---CGTCGTCG--GCTGCGTACTG----TC
TGTG-----CGATCGTTGTCTGCGGAACCT-CGTCGCGTG-TTTTCGAACGATAA-----
----------------------ACAAAACGACCGA--------TCGACGTTCTCGC-GCA
-------AGCGAGAGAGT-CGTCATCGTC--------------TTCGACCTGAGATCAGA
CGAGATTA
>C_langi_57
CAGCTGCGTGAAGTAATGTGAATTGCAGGACAC-ATTGAACATCGATA-TCTTGAA-CGC
ATATTGC--GGCCTCGGGC-ATTCT-CGAGGCCACGCCTGTCTCAGGGTCGGTTGAATGT
ATCTATCGAGAGTCG-TC--------------------------TAACT--------GTT
GCTCTCGCGATGGATCGTCGCGG-----CAAGC----------------------CG-TC
-----GTCT--------------------------AC-----AATGCGGCC-G---GCCA
CGTCGTCCCAAATACAGAC--GGTTCGCAC-----CAATG-----GCGAATCCGCACGTC
TCGATCTCC-----------------GTATAC-ACGAATCACGCGCGAGACGGTTGCT--
-CGGATTTCG-ATCCT------------GC---CGTCGTCGTCGTCGTATGTATG---TA
TGTA-----CGCGGAGAGTCTGCGGATTAG-AGTCTCGCG---TGCGATCGAAAA-----
----------------------ACAAAACGATCGA--------GCGAGGAGAGCATCTCC
-----------------TTCGTTTTCGTC--------------TTCGACCTGAGATCAGA
CGAGATTA
>C_langi_65
CAGCTGCGTGAAGTAATGTGAATTGCAGGACAC-ATTGAACATCGATA-TCTTGAA-CGC
ATATTGC--GGCCTCGGGC-ATTCT-CGAGGCCACGCCTGTCTCAGGGTCGGTTGAATGT
ATCTATCGAGAGTCG-TC--------------------------TAACT--------GTT
GCTCTCGCGATGGATCGTCGCGG-----CAAGC----------------------CG-TC
-----GTCT--------------------------AC-----AATGCGGCC-G---GCCA
CGTCGTCCCAAATACAGAC--GGTTCGCAC-----CAATG-----GCGAATCCGCACGTC
TCGATCTCC-----------------GTATAC-ACGAATCACGCGCGAGACGGTTGCT--
-CGGATTTCG-ATCCT------------GC---CGTCGTCGTCGTCGTATGTATGTA-TG
TACG-------CGGAGAGTCTGCGGATTAG-AGTCTCGCG---TGCGATCGAAAA-----
----------------------ACAAAACGATCGA--------GCGAGGAGAGCAATCTC
----------------CTTCGTTTTCGTC--------------TTCNACCTGAGATCAGA
CGAGATTA
>C_diastrophus_67
CAGCTGCGTGAAGTAATGTGAATTGCAGGACAC-ATTGAACATCGATA-TCTTGAA-CGC
ATATTGC--GGCCTCGGGC-ATTCT-CGAGGCCACGCCTGTCTCAGGGTCGGTTGAATGT
ATCTATCGAGAGTCG-TC--------------------------TATTC--------ACT
ACTCTCGCGATGGATCGTCGCGG--CGAAACGT----------------------CG-AC
-----GTCT--------------------------AC-----ATATCGACG-C---GCCA
CGTCGTCCGAAATACAGAC--GGTTCGCACGTTAAAAATG-----GCGAATCCGCACGTC
TCGATCATCGGTCCAC----------GAGTAC-AC--AGCA---GCGAGACGGTTGCT--
-CGGAT-----ATTCT-CACGAAATCCCAC---CGTCGTCG--GCTGCGTACTG----TC
TGTG-----CGATCGTTGTCTGCGGAACCT-CGTCGCGTGTTTTTCGAACGATAA-----
----------------------ACAAAACGACCGA--------TCGACGTTCTCGCGCAA
---------GCGAGAGAGTCGTCATCGTC--------------TTCGACCTGAGATCAGA
CGAGATTA
>C_langi_69
-AGCTGCGTGAAGTAATGTGAATTGCAGGACAC-ATTGAACATCGATA-TCTTGAA-CGC
ATATTGC--GGCCTCGGGC-ATTCT-CGAGGCCACGCCTGTCTCAGGGTCGGTTGAATGT
ATCTATCGAGAGTCG-TC--------------------------TAACT--------GTT
GCTCTCGCGATGGATCGTCGCGG-----CAAGC----------------------CG-TC
-----GTCT--------------------------AC-----AATGCGGCC-G---GCCA
CGTCGTCCCAAATACAGAC--GGTTCGCAC-----CAATG-----GCGAATCCGCACGTC
TCGATCTCC-----------------GTATAC-ACGAATCACGCGCGAGACGGTTGCT--
-CGGATTTCG-ATCCT------------GC---CGTCGTCGTCGTCGTATGTATG---TA
TGTA-----CGCGGAGAGTCTGCGGATTAG-AGTCTCGCG---TGCGATCGAAAA-----
----------------------ACAAAACGATCGA--------GCGAGGAGAGCAATCTC
----------------CTTCGTTTTCGTC--------------TTCGACCTGAGATCAGA
CGAGATTA
>C_langi_70
CAGCTGCGTGAAGTAATGTGAATTGCAGGACAC-ATTGAACATCGATA-TCTTGAA-CGC
ATATTGC--GGCCTCGGGC-ATTCT-CGAGGCCACGCCTGTCTCAGGGTCGGTTGAATGT
ATCTATCGAGAGTCG-TC--------------------------TAACT--------GTT
GCTCTCGCGATGGATCGTCGCGG-----CAAGC----------------------CG-TC
-----GTCT--------------------------AC-----AATGCGGCC-G---GCCA
CGTCGTCCCAAATACAGAC--GGTTCGCAC-----CAATG-----GCGAATCCGCACGTC
TCGATCTCC-----------------GTATAC-ACGAATCACGCGCGAGACGGTTGCT--
-CGGATTTCG-ATCCT------------GC---CGTCGTCGTCGTCGTATGTATG---TA
TGTA-----CGCGGAGAGTCTGCGGATTAG-AGTCTCGCG---TGCGATCGAAAA-----
----------------------ACAAAACGATCGA--------GCGAGGAGAGCAATCTC
----------------CTTCGTTTTCGTC--------------TTCGACCTGAGATCAGA
CGAGATTA
>C_langi_71
CAGCTGCGTGAAGTAATGTGAATTGCAGGACAC-ATTGAACATCGATA-TCTTGAA-CGC
ATATTGC-GGGCCTCGGGC-ATTCT-CGAGGCCACGCCTGTCTCAGGGTCGGTTGAATGT
ATCTATCGAGAGTCG-TC--------------------------TAACT--------GTT
GCTCTCGCGATGGATCGTCGCGG-----CAAGC----------------------CG-TC
-----GTCT--------------------------AC-----AATGCGGCC-G---GCCA
CGTCGTCCCAAATACAGAC--GGTTCGCAC-----CAATG-----GCGAATCCGCACGTC
TCGATCTCC-----------------GTATAC-ACGAATCACGCGCGAGACGGTTGCT--
-CGGATTTCG-ATCCT------------GC---CGTCGTCGTCGTCGTATGTATG---TA
TGTA-----CGCGGAGAGTCTGCGGATTAG-AGTCTCGCG---TGCGATCGAAAA-----
----------------------ACAAAACGATCGA--------GCGAGGAGAGCAATCTC
----------------CTTCGTTTTCGTC--------------TTCGACCTGAGATCAGA
CGAGATTA
>C_diastrophus_76
CAGCTGCGTGAAGTAATGTGAATTGCAGGACAC-ATTGAACATCGATA-TCTTGAA-CGC
ATATTGC--GGCCTCGGGC-ATTCT-CGAGGCCACGCCTGTCTCAGGGTCGGTTGAATGT
ATCTATCGAGAGTCG-TC--------------------------TATTC--------ACT
ACTCTCGCGATGGATCGTCGCGG--CGAAACGT----------------------CG-AC
-----GTCT--------------------------AC-----ATATCGACG-C---GCCA
CGTCGTCCGAAATACAGAC--GGTTCGCACGTTAAAAATG-----GCGAATCCGCACGTC
TCGATCATC----------GGTCCACGAGTAC-AC--AGCA---GCGAGACGGTTGCT--
-CGGAT-----ATTCT-CACGAAATCCCAC---CGTCGTCG--GCTGCGTACTG----TC
TGTG-----CGATCGTTGTCTGCGGAACCT-CGTCGCGTG-TTTTCGAACGATAA-----
----------------------ACAAAACGACCGA--------TCGACGTTCTCGC-GCA
-------AGCGAGAGAGT-CGTCATCGTC--------------TTCGACCTGAGATCAGA
CGAGATTA
>C_langi_78
CAGCTGCGTGAAGTAATGTGAATTGCAGGACAC-ATTGAACATCGATA-TCTTGAA-CGC
ATATTGC--GGCCTCGGGC-ATTCT-CGAGGCCACGCCTGTCTCAGGGTCGGTTGAATGT
ATCTATCGAGAGTCG-TC--------------------------TAACT--------GTT
GCTCTCGCGATGGATCGTCGCGG-----CAAGC----------------------CG-TC
-----GTCT--------------------------AC-----AATGCGGCC-G---GCCA
CGTCGTCCCAAATACAGAC--GGTTCGCAC-----CAATG-----GCGAATCCGCACGTC
TCGATCTCC-----------------GTATAC-ACGAATCACGCGCGAGACGGTTGCT--
-CGGATTTCG-ATCCT------------GC---CGTCGTCGTCGTCGTATGTATG---TA
TGTA-----CGCGGAGAGTCTGCGGATTAG-AGTCTCGCG---TGCGATCGAAAA-----
----------------------ACAAAACGATCGA--------GCGAGGAGAGCAATCTC
----------------CTTCGTTTTCGTC--------------TTCGACCTGAGATCAGA
CGAGATTA
>C_diastrophus_85
CAGCTGCGTGAAGTAATGTGAATTGCAGGACAC-ATTGAACATCGATA-TCTTGAA-CGC
ATATTGC--GGCCTCGGGC-ATTCT-CGAGGCCACGCCTGTCTCAGGGTCGGTTGAATGT
ATCTATCGAGAGTCG-TC--------------------------TATTC--------ACT
ACTCTCGCGATGGATCGTCGCGG--CGAAACGT----------------------CG-AC
-----GTCT--------------------------AC-----ATATCGACG-C---GCCA
CGTCGTCCGAAATACAGAC--GGTTCGCACGTTAAAAATG-----GCGAATCCGCACGTC
TCGATCATC----------GGTCCACGAGTAC-AC--AGCA---GCGAGACGGTTGCT--
-CGGAT-----ATTCT-CACGAAATCCCAC---CGTCGTCG--GCTGCGTACTG----TC
TGTG-----CGATCGTTGTCTGCGGAACCT-CGTCGCGTG-TTTTCGAACGATAA-----
----------------------ACAAAACGACCGA--------TCGACGTTCTCGC-GCA
-------AGCGAGAGAGT-CGTCATCGTC--------------TTCGACCTGAGATCAGA
CGAGATTA
>C_langi_87
-------------------------------AC-ATTGAACATCGATA-TCTTGAA-CGC
ATATTGC-GGGCCTCGGGC-ATTCT-CGAGGCCACGCCTGTCTCAGGGTCGGTTGAATGT
ATCTATCGAGAGTCG-TC--------------------------TAACT--------GTT
GCTCTCGCGATGGATCGTCGCGG-----CAAGC----------------------CG-TC
-----GTCT--------------------------AC-----AATGCGGCC-G---GCCA
CGTCGTCCCAAATACAGAC--GGTTCGCAC-----CAATG-----GCGAATCCGCACGTC
TCGATCTCC-----------------GTATAC-ACGAATCACGCGCGAGACGGTTGCT--
-CGGATTTCG-ATCCT------------GC---CGTCGTCGTCGTCGTATGTATGTA-TG
TACG-------CGGAGAGTCTGCGGATTAG-ATTCTCGCG---TGCGATCGAAAA-----
----------------------ACAAAACGATCGA--------GCGAGGAGAGCATCTCC
-------------------------------------------TTCGTTT----------
--------
>C_diastrophus_88
CAGCTGCGTGAAGTAATGTGAATTGCAGGACAC-ATTGAACATCGATA-TCTTGAA-CGC
ATATTGC-GGGCCTCGGGC-ATTCT-CGAGGCCACGCCTGTCTCAGGGTCGGTTGAATGT
ATCTATCGAGAGTCG-TC--------------------------TATTC--------ACT
ACTCTCGCGATGGATCGTCGCGG--CGAAACGT----------------------CG-AC
-----GTCT--------------------------AC-----ATATCGACG-C---GCCA
CGTCGTCCGAAATACAGAC--GGTTCGCACGTTAAAAATG-----GCGAATCCGCACGTC
TCGATCATC----------GGTCCACGAGTAC-AC--AGCA---GCGAGACGGTTGCT--
-CGGAT-----ATTCT-CACGAAATCCCAC---CGTCGTCG--GCTGCGTACTG----TC
TGTG-----CGATCGTTGTCTGCGGAACCT-CGTCGCGTG-TTTTCGAACGATAA-----
----------------------ACAAAACGACCGA--------TCGACGTTCTCGC-GCA
-------AGCGAGAGAGT-CGTCATCGTC--------------TTCGACCTGAGATCAGA
CGAGATTA
>C_langi_89
--------------------------------C-ATTG-ACATCGATA-TCTTGAA-CGC
ATATTGCGGGGCCTCGGGC-ATTCT-CGAGGCCACGCCTGTCTCAGGGTCGGTTGAATGT
ATCTATCGAGAGTCG-TC--------------------------TAACT--------GTT
GCTCTCGCGATGGATCGTCGCGG-----CAAGC----------------------CG-TC
-----GTCT--------------------------AC-----AATGCGGCCG----GCCA
CGTCGTCCCAAATACAGAC--GGTTCGCAC-----CAATG-----GCGAATCCGCACGTC
TCGATCTCC-----------------GTATAC-ACGAATCACGCGCGAGACGGTTGCT--
-CGGATTTCG-ATCCT------------GCCGTCGTCGTCGTCGTCGTATGTATGTA-TG
TACG-------CGGAGAGTCTGCGGATTAG-AGTCTCGCG---TGCGATCGAAAA-----
----------------------ACAAAACGATCGA--------GCGAGGAGAGCAAT---
--------------------------CTC-------------CTTCGTTT----------
--------
>C_langi_90
--------------------------------C-ATTG-ACATCGATA-TCTTGAA-CGC
ATATTGC-GGGCCTCGGGC-ATTCT-CGAGGCCACGCCTGTCTCAGGGTCGGTTGAATGT
ATCTATCGAGAGTCG-TC--------------------------TAACT--------GTT
GCTCTCGCGATGGATCGTCGCGG-----CAAGC----------------------CG-TC
-----GTCT--------------------------AC-----AATGCGGCC-G---GCCA
CGTCGTCCCAAATACAGAC--GGTTCGCAC-----CAATG-----GCGAATCCGCACGTC
TCGATCTCC-----------------GTATAC-ACGAATCACGCGCGAGACGGTTGCT--
-CGGATTTCG-ATCCT------------GCCGTCGTCGTCGTCGTCGTATGTATGTA-TG
TACG-------CGGAGAGTCTGCGGATTAG-AGTCTCGCG---TGCGATCGAAAA-----
----------------------ACAAAACGATCGA--------GCGAGGAGAGCAATCTC
----------------CTTCGTTGTCGTC--------------TTCGAGCTG--------
-----TCA
>C_diastrophus_97
CAGCTGCGTGAAGTAATGTGAATTGCAGGACAC-ATTGAACATCGATA-TCTTGAA-CGC
ATATTGC--GGCCTCGGGC-ATTCT-CGAGGCCACGCCTGTCTCAGGGTCGGTTGAATGT
ATCTATCGAGAGTCG-TC--------------------------TATTC--------ACT
ACTCTCGCGATGGATCGTCGCGG--CGAAACGT----------------------CG-AC
-----GTCT--------------------------AC-----ATATCGACG-C---GCCA
CGTCGTCCGAAATACAGAC--GGTTCGCACGTTAAAAATG-----GCGAATCCGCACGTC
TCGATCATC----------GGTCCACGAGTAC-AC--AGCA---GCGAGACGGTTGCT--
-CGGAT-----ATTCT-CACGAAATCCCAC---CGTCGTCG--GCTGCGTACTG----TC
TGTG-----CGATCGTTGTCTGCGGAACCT-CGTCGCGTG-TTTTCGAACGATAA-----
----------------------ACAAAACGACCGA--------TCGACGTTCTCGC-GCA
-------AGCGAGAGAGT-CGTCATCGTC--------------TTCGACCTGAGATCAGA
CGAGATTA
>C_diaphanus_193
CNCCTGCGTGAAGTAATGTGAATTGCAGGACAC-ATTGAACATCGATA-TCTTGAA-CGC
ATATTGC--GGCCTCGGGC-ATTCT-CGAGGCCACGCCTGTCTCAGGGTCGGTTGAATGT
ATCTATCGAGAGTCG-TC---------------------TCAAATTTTA--------CAA
GCTCTCGCAGTGGATCGTCGCGG-----CACGT----------------------CG-TC
-----GTCT--------------------------AC-----ACATCGACG-A---GCCA
CGTCGTCTCAAATACAGAC--GGTTCGCAC-----AACTG-----GCGAATCCGCACGTC
TCGATCCGT---TCATCATTGGTGGTGAGTAC-AC--AGCA---GCGAGACGGTTGCT--
-CGGAT---GCACTTTGTTTCGAAATG-AC---TGTCGTCG--GCTGCGTGCTC--T-GC
TGCG-AAGAAGAACGGAGTCTGCGGANTT--CATCATC-G--CTGCGTGCGTTCA-----
----------------------TTG-----ACGAA--------GCGGTATCATCATATCG
-------------------------TATC--------------TTCGACCTGAGATCAGA
CGAGATTA
>C_diaphanus_201
CAGCTGCGTGAAGTAATGTGAATTGCAGGACAC-ATTGAACATCGATA-TCTTGAA-CGC
ATATTGC--GGCCTCGGGC-ATTCT-CGAGGCCACGCCTGTCTCAGGGTCGGTTGAATGT
ATCTATCGAGAGTCG-TC---------------------TCAAATTTTA--------CAA
GCTCTCGCAGTGGATCGTCGCGG-----CACGT----------------------CG-TC
-----GTCT--------------------------AC-----ACATCGACG-A---GCCA
CGTCGTCTCAAATACAGAC--GGTTCGCAC-----AACTG-----GCGAATCCGCACGTC
TCGATCCGT---TCATCATTGGTGGTGAGTAC-AC--AGCA---GCGAGACGGTTGCT--
-CGGAT---GCACTTTGTTTCGAAATG-AC---TGTCGTCG--GCTGCGTGCTC--T-GC
TGCG-AAGAAGAACGGAGTCTGCGGATTT--CATCATC-G--CTGCGTGCGTTCA-----
----------------------TTG-----ACGAA--------GCGGTATCATCATATCG
-------------------------TATC--------------TCCGACCTGAGATAAGA
CGAG-TTA
>C_diaphanus_202
-AGCTGCGTGAAGTAATGTGAATT-CAGGACAC-ATTGAACATCGATA-TCTTGAA-CGC
ATATTGC--GGCCTCGGGC-ATTCT-CGAGGCCACGCCTGTCTCAGGGTCGGTTGAATGT
ATCTATCGAGAGTCG-TC---------------------TCAAATTTTA--------CAA
GCTCTCGCAGTGGATCGTCGCGG-----CACGT----------------------CG-TC
-----GTCT--------------------------AC-----ACATCGACG-A---GCCA
CGTCGTCTCAAATACAGAC--GGTTCGCAC-----AACTG-----GCGAATCCGCACGTC
TCGATCCGT---TCATCATTGGTGGTGAGTAC-AC--AGCA---GCGAGACGGTTGCT--
-CGGAT---GCACTTTGTTTCGAAATG-AC---TGTCGTCG--GCTGCGTGCTCT---GC
TGCG-AAGAAGAACGGAGTCTGCGGATTT--CATCATC-G--CTGCGTGCGTTCA-----
---------------------------TTGACGAA--------GCGGTATCATCATATCG
--------------------------ATC--------------TTCGACCTGAGAT----
--------
>C_diaphanus_203
CAGCTGCGNGAAGTAATGTGAATTGCAGGACAC-ATTGAACATCGATA-TCTTGAA-CGC
ATATTGC--GGCCTCGGGC-ATTCT-CGAGGCCACGCCTGTCTCAGGGTCGGTTGAATGT
ATCTATCGAGAGTCG-TC---------------------TCAAATTTTA--------CAA
GCTCTCGCAGTGGATCGTCGCGG-----CACGT----------------------CG-TC
-----GTCT--------------------------AC-----ACATCGACG-A---GCCA
CGTCGTCTCAAATACAGAC--GGTTCGCAC-----AACTG-----GCGAATCCGCACGTC
TCGATCCGT---TCATCATTGGTGGTGAGTAC-AC--AGCA---GCGAGACGGTTGCT--
-CGGAT---GCACTTTGTTTCGAAATG-AC---TGTCGTCG--GCTCTCTGTCT----GC
TGCG-AAGAAGAACGGAGTCTGCGGATTT--CATCATC-G--CTGCGTGCGATCA-----
---------------------------TTGACGAA--------GCGGTATCATCATATCA
-------------------------TCTC--------------TTCGACCTGAGATCAGA
CGAG----
>C_diaphanus_204
CAGCTGCGTGAAGTAATGTGAATTGCAGGACAC-ATTGAACATCGATA-TCTTGAA-CGC
ATATTGC--GGCCTCGGGC-ATTCT-CGAGGCCACGCCTGTCTCAGGGTCGGTTGAATGT
ATCTATCGAGAGTCG-TC---------------------TCAAATTTTA--------CAA
GCTCTCGCAGTGGATCGTCGCGG-----CACGT----------------------CG-TC
-----GTCT--------------------------AC-----ACATCGACG-A---GCCA
CGTCGTCTCAAATACAGAC--GGTTCGCAC-----AACTG-----GCGAATCCGCACGTC
TCGATCCGT---TCATCATTGGTGGTGAGTAC-AC--AGCA---GCGAGACGGTTGCT--
-CGGAT---GCACTTTGTTTCGAAATG-AC---TGTCGTCG--GCTGCTTGCTC--T-GC
TGCG-AAGAAGAACGGAGTCTGCGGATTT--CATCATC-G--CTGCGTGCGTTCA-----
----------------------TTG-----ACGAA--------GCGGTATCATCATATCG
-------------------------TATC--------------TTCGACCTGAGATCAGA
CGAGATTA
>C_diaphanus_205
CAGCTGCGTGAAGTAATGTGAATTGCAGGACAC-ATTGAACATCGATA-TCTTGAA-CGC
ATATTGC--GGCCTCGGGC-ATTCT-CGAGGCCACGCCTGTCTCAGGGTCGGTTGAATGT
ATCTATCGAGAGTCG-TC---------------------TCAAATTTTA--------CAA
GCTCTCGCAGTGGATCGTCGCGG-----CACGT----------------------CG-TC
-----GTCT--------------------------AC-----ACATCGACG-A---GCCA
CGTCGTCTCAAATACAGAC--GGTTCGCAC-----AACTG-----GCGAATCCGCACGTC
TCGATCCGT---TCATCATTGGTGGTGAGTAC-AC--AGCA---GCGAGACGGTTGCT--
-CGGAT---GCACTTTGTTTCGAAATG-AC---TGTCGTCG--GCTGCGTGCTCT---GC
TGCG-AAGAAGAACGGAGTCTGCGGATTT--CATCATC-G--CTGCGTGCGTTCA-----
---------------------------TTGACGAA--------GCGGTATCATCATATCG
-------------------------TATC--------------TTCGACCTGAGATCAGA
CGAGATTA
>C_diaphanus_206
CAGCTGCGNGAAGTAATGTGANTTGCAGGACAC-ATTGAACATCGATA-TCTTGA--CGC
ATATTGC-GGGCCTCGGGC-ATTCT-CGAGGCCACGCCTGTCTCAGGGTCGGTTGAATGT
ATCTATCGAGAGTCG-TC---------------------TCAAATTTTA--------CAA
GCTCTCGCAGTGGATCGTCGCGG-----CACGT----------------------CG-TC
-----GTCT--------------------------AC-----ACATCGACG-A---GCCA
CGTCGTCTCAAATACAGAC--GGTTCGCAC-----AACTG-----GCGAATCCGCACGTC
TCGATCCGT---TCATCATTGGTGGTGAGTAC-AC--AGCA---GCGAGACGGTTGCT--
-CGGAT---GCACTTTGTTTCGAAATG-AC---TGTCGTCG--GCTGCTTGCTC--T-GC
TGCG-AAGAAGAACGGAGTCTGCGGATTT--CATCATC-G--CTGCGTGCGATCA-----
----------------------TTG-----ACGAA--------GCGGTATCATCATATCG
-------------------------TATC--------------TTCGACCTGAGATCAGA
CGAGATTA
>C_diaphanus_207
CAGCTGCGTGAAGTAATGTGAATTGCAGGACAC-ATTGAACATCGATA-TCTTGA--CGC
ATATTGC--GGCCTCGGGC-ATTCT-CGAGGCCACGCCTGTCTCAGGGTCGGTTGAATGT
ATCTATCGAGAGTCG-TC---------------------TCAAATTTTA--------CAA
GCTCTCGCAGTGGATCGTCGCGG-----CACGT----------------------CG-TC
-----GTCT--------------------------AC-----ACATCGACG-A---GCCA
CGTCGTCTCAAATACAGAC--GGTTCGCAC-----AACTG-----GCGAATCCGCACGTC
TCGATCCGT---TCATCATTGGTGGTGAGTAC-AC--AGCA---GCGAGACGGTTGCT--
-CGGAT---GCACTTTGTTTCGAAATG-AC---TGTCGTCG--GCTGCGTGCTCT---GC
TGCG-AAGAAGAACGGAGTCTGCGGATTT--CATCATC-G--CTGCGTGCGNTCA-----
--------------------------TTCGACGAA--------GCGGTATCATCATATCG
-------------------------TATC--------------TTCGACCTGAGATCAGA
CGAGATTA
>C_diaphanus_209
CAGCTGCGTGAAGTAATGTGAATTGCAGGACAC-ATTGAACATCGATA-TCTTGAA-CGC
ATATTGC--GGCCTCGGGC-ATTCT-CGAGGCCACGCCTGTCTCAGGGTCGGTTGAATGT
ATCTATCGAGAGTCG-TC---------------------TCAAATTTTA--------CAA
GCTCTCGCAGTGGATCGTCGCGG-----CACGT----------------------CG-TC
-----GTCT--------------------------AC-----ACATCGACG-A---GCCA
CGTCGTCTCAAATACAGAC--GGTTCGCAC-----AACTG-----GCGAATCCGCACGTC
TCGATCCGT---TCATCATTGGTGGTGAGTAC-AC--AGCA---GCGAGACGGTTGCT--
-CGGAT---GCACTTTGTTTCGAAATG-AC---TGTCGTCG--GCTGCGTGCTCT---GC
TGCG-AAGAAGAACGGAGTCTGCGGATTT--CATCATC-G--CTGCGTGCGTTCA-----
---------------------------TTGACGAA--------GCGGTATCATCATATCG
-------------------------TATC--------------TTCGACCTGAGATCAGA
CGAGATTA
>C_diaphanus_210
CAGCTGCGTGAAGTAATGTGAATTGCAGGACAC-ATTGAACATCGATA-TCTTGAA-CGC
ATATTGC--GGCCTCGGGC-ATTCT-CGAGGCCACGCCTGTCTCAGGGTCGGTTGAATGT
ATCTATCGAGAGTCG-TC---------------------TCAAATTTTA--------CAA
GCTCTCGCAGTGGATCGTCGCGG-----CACGT----------------------CG-TC
-----GTCT--------------------------AC-----ACATCGACG-A---GCCA
CGTCGTCTCAAATACAGAC--GGTTCGCAC-----AACTG-----GCGAATCCGCACGTC
TCGATCCGT---TCATCATTGGTGGTGAGTAC-AC--AGCA---GCGAGACGGTTGCT--
-CGGAT---GCACTTTGTTTCGAAATG-AC---TGTCGTCG--GCTGCCTGCTC--T-GC
TGCG-AAGAAGAACGGAGTCTGCGGATTT--CATCATC-G--CTGCGTGCGTTCA-----
----------------------TTG-----ACGAA--------GCGGTATCATCATATCG
-------------------------TATC--------------TTCGACCTGAGATCAGA
CGAGATTA
>C_diaphanus_211
CAGCTGCGTGAAGTAATGTGAATTGCAGGACAC-ATTGAACATCGATA-TCTTGAA-CGC
ATATTGC--GGCCTCGGGC-ATTCT-CGAGGCCACGCCTGTCTCAGGGTCGGTTGAATGT
ATCTATCGAGAGTCG-TC---------------------TCAAATTTTA--------CAA
GCTCTCGCAGTGGATCGTCGCGG-----CACGT----------------------CG-TC
-----GTCT--------------------------AC-----ACATCGACG-A---GCCA
CGTCGTCTCAAATACAGAC--GGTTCGCAC-----AACTG-----GCGAATCCGCACGTC
TCGATCCGT---TCATCATTGGTGGTGAGTAC-AC--AGCA---GCGAGACGGTTGCT--
-CGGAT---GCACTTTGTTTCGAAATG-AC---TGTCGTCG--GCTGCGTGCTCT---GC
TGCG-AAGAAGAACGGAGTCTGCGGATTT--CATCATC-G--CTGCGTGCGTTCA-----
---------------------------TTGACGAA--------GCGGTATCATCATATCG
-------------------------TATC--------------TTCGACCTGAGATCAGA
CGAGATTA
>C_diaphanus_219
CAGCTGCGTGAAGTAATGTGAATTGCAGGACAC-ATTGAACATCGATA-TCTTGAA-CGC
ATATTGC--GGCCTCGGGC-ATTCT-CGAGGCCACGCCTGTCTCAGGGTCGGTTGAATGT
ATCTATCGAGAGTCG-TC---------------------TCAAATTTTA--------CAA
GCTCTCGCAGTGGATCGTCGCGG----GCACGT----------------------CG-TC
-----GTCT--------------------------AC-----ACATCGACG-A---GCCA
CGTCGTCTCAAATACAGAC--GGTTCGCAC-----AACTG-----GCGAATCCGCACGTC
TCGATCCGT---TCATCATTGGTGGTGAGTAC-AC--AGCA---GCGAGACGGTTGCT--
-CGGAT---GCACTTTGTTTCGAAATG-AC---TGTCGTCG--GCTGCGTGCTCT---GC
TGCG-AAGAAGAACGGAGTCTGCGGATTT--CATCATC-G--CTGCGTGCGTTCA-----
---------------------------TTGACGAA--------GCGGTATCATCATATCG
-------------------------TATC--------------TTCGACCTGAGATCAGA
CGAGATTA
>C_langi_26
CAGCTGCGTGAAGTAATGTGAATTGCAGGACAC-ATTGAACATCGATA-TCTTGAA-CGC
ATATTGC--GGCCTCGGGC-ATTCT-CGAGGCCACGCCTGTCTCAGGGTCGGTTGAATGT
ATCTATCGAGAGTCG-TC--------------------------TAACT---------GT
GCTCTCGCGATGGATCGTCGGGG-----CAAGC----------------------CG-TC
-----GTCT--------------------------AC-----AATGCGGCC-G---GCCA
CGTCGTCCCAAATACAGAC--GGTTCGCAC-----CAATG-----GCGAATCCGCACGTC
TCGATCTCC-----------------GTATAC-ACGAATCACGCGCGAGACGGTTGCT--
-CGGATTTCG-ATCCT------------GC---CGTCGTCGTCGTCGTATGTATGTA-TG
TACG-------CGGAGAGTCTGCGGATTAG-AGTCTCGCG---TGCGATCGAAAA-----
----------------------ACAAAACGATCGA--------GCGAGGAGAGCAATCTC
---------------CTTTCGTTTTCGTC-------------TTTCGACCTGNGATCAGA
CGAGATTA
>C_diastrophus_28
CAGCTGCGTGAAGTAATGTGAATTGCAGGACAC-ATTGAACATCGATA-TCTTGAA-CGC
ATATTGC--GGCCTCGGGC-ATTCT-CGAGGCCACGCCTGTCTCAGGGTCGGTTGAATGT
ATCTATCGAGAGTCG-TC--------------------------TATTC--------ACT
ACTCTCGCGATGGATCGTCGCGG--CGAAACGT----------------------CG-AC
-----GTCT--------------------------AC-----ATATCGACG-C---GCCA
CGTCGTCCGAAATACAGAC--GGTTCGCACGTTAAAAATG-----GCGAATCCGCACGTC
TCGATCATC----------GGTCCACGAGTAC-AC--AGCA---GCGAGACGGTTGCT--
-CGGAT-----ATTCT-CACGAAATCCCAC---CGTCGTCG--GCTGCGTACTG----TC
TGTG-----CGATCGTTGTCTGCGGAACCT-CGTCGCGTGTTTTTCGAACGATAA-----
----------------------ACAAAACGACCGA--------TCGACGTTCTCGC-GCA
-------AG---------------------------------------------------
--------
>C_diastrophus_32
CAGCTGCGTGAAGTAATGTGAATTGCAGGACAC-ATTGAACATCGATA-TCTTGAA-CGC
ATATTGC--GGCCTCGGGC-ATTCT-CGAGGCCACGCCTGTCTCAGGGTCGGTTGAATGT
ATCTATCGAGAGTCG-TC--------------------------TATTC--------ACT
ACTCTCGCGATGGATCGTCGCGG--CGAAACGT----------------------CG-AC
-----GTCT--------------------------AC-----ATATCGACG-C---GCCA
CGTCGTCCGAAATACAGAC--GGTTCGCACGTTAAAAATG-----GCGAATCCGCACGTC
TCGATCATC----------GGTCCACGAGTAC-AC--AGCA---GCGAGACGGTTGCT--
-CGGAT-----ATTCT-CACGAAATCCCAC---CGTCGTCG--GCTGCGTACTG----TC
TGTG-----CGATCGTTGTCTGCGGAACCT-CGTCGCGTGTTTTTCGAACGATAA-----
----------------------ACAAAACGACCGA--------TCGACGTTCTCGCG---
--------------------------------------------------------CAAG
CGAGAGA-
>C_langi_36
CAGCTGCGTGAAGTAATGTGAATTGCAGGACAC-ATTGAACATCGATA-TCTTGAA-CGC
ATATTGC--GGCCTCGGGC-ATTCT-CGAGGCCACGCCTGTCTCAGGGTCGGTTGAATGT
ATCTATCGAGAGTCG-TC--------------------------TAACT--------GTT
GCTCTCGCGATGGATCGTCGGGG-----CAAGC----------------------CG-TC
-----GTCT--------------------------AC-----AATGCGGCC-G---GCCA
CGTCGTCCCAAATACAGAC--GGTTCGCAC-----CAATG-----GCGAATCCGCACGTC
TCGATCTCC-----------------GTATAC-ACGAATCACGCGCGAGACGGTTGCT--
-CGGATTTCG-ATCCT------------GC---CGTCGTCGTCGTCGTATGTATGTA-TG
TACG-------CGGAGAGTCTGCGGATTAG-AGTCTCGCG---TGCGATCGAAAA-----
----------------------ACAAAACGATCGA--------GCGAGGAGAGCAATCTC
----------------CTTCGTTTTCGTC--------------TTCGACCTGAGATCAGA
CGAGATTA
>C_langi_9
CAGCTGCGTGAAGTAATGTGAATTGCAGGACAC-ATTGAACATCGATA-TCTTGAA-CGC
ATATTGC--GGCCTCGGGC-ATTCT-CGAGGCCACGCCTGTCTCAGGGTCGGTTGAATGT
ATCTATCGAGAGTCG-TC--------------------------TAACT--------GTT
GCTCTCGCGATGGATCGTCGGGG-----CAAGC----------------------CG-TC
-----GTCT--------------------------AC-----AATGCGGCC-G---GCCA
CGTCGTCCCAAATACAGAC--GGTTCGCAC-----CAATG-----GCGAATCCGCACGTC
TCGATCTCC-----------------GTATAC-ACGAATCACGCGCGAGACGGTTGCT--
-CGGATTTCG-ATCCT------------GCCGTCGTCGTCGTCGATGTATGTATGTACGC
GGAG------------AGTCTGCGGATTAG-AGTCTCG-----TGCGATCGAAAA-----
----------------------ACAAAACGATCGA--------GCGAGGAGAGCAATCTC
--------------CTTTCGTTTTTCGTC--------------TTCGACCTA--------
--------
>C_diaphanus_CDP5
-AGCTGCGTGAAGTAATGTGAATTGCAGGACAC-ATTGAACATCGATA-TCTTGAA-CGC
ATATTGC--GGCCTCGGGC-ATTCT-CGAGGCCACGCCTGTCTCAGGGTCGGTTGAATGT
ATCTATCGAGAGTCG-TC---------------------TCAAATTTNA--------CAA
GCTCTCGCAGTGGATCGTCGCGG-----CACGT----------------------CG-TC
-----GTCT--------------------------AC-----ACATCGACG-A---GCCA
CGTCGTCTCAAATACAGAC--GGTTCGCAC-----AACTG-----GCGAATCCGCACGTC
TCGATCCGT---TCATCATTGGTGGTGAGTAC-AC--AGCA---GCGAGACGGTTGCT--
-CGGAT---GCACTTTGTTTCGAAATG-AC---TGTCGTCG--GCTGCGTGCTC--T-GC
TGCG-AAGAAGAACGGAGTCTGCGGATTT--CATCATCCG--CTGCG-GCGTTCA-----
----------------------TTG-----ACGAA--------GCGGTATCATCATATCG
-------------------------TATC--------------TTCGACCTGAGATCNGA
CGAGA---
>C_diaphanus_G4
-AGCTGCGTGAAGTAATGTGAATTGCAGGACAC-ATTGAACATCGATA-TCTTGAA-CGC
ATATTGC--GGCCTCGGGC-ATTCT-CGA-GCCACGCCTGTCTCAGGGTCGGTTGAATGT
ATCTATCGAGAGTCG-TC---------------------TCAAATTTTA--------CAA
GCTCTCGCAGTGGATCGTCGCGG-----CACGT----------------------CG-TC
-----GTCT--------------------------AC-----ACATCGACG-A---GCCA
CGTCGTCTCAAATACAGAC--GGTTCGCAC-----AACTG-----GCGAATCCGCACGTC
TCGATCCGT---TCATCATTGGTGGTGAGTAC-AC--AGCA---GCGAGACGGTTGCT--
-CGGAT---GCACTTTGTTTCGAAATG-AC---TGTCGTCG--GCTGCGTGCTCT---GC
TGCG-AAGAAGAACGGAGTCTGCGGATTT--CATCATC-G--CTGCGTGCGTTCA-----
---------------------------TTGACGAA--------GCGGTATCATCATATCG
-------------------------TATC--------------TTCGACCTGAGATCAGA
CGAGATTA
>C_diaphanus_Sor6
CAGCTGCGTGAAGTAATGTGAATTGCAGGACAC-ATTGAACATCGATA-TCTTGAA-CGC
ATATTGC--GGCCTCGGGC-ATTCT-CGAGGCCACGCCTGTCTCAGGGTCGGTTGAATGT
ATCTATCGAGAGTCG-TC---------------------TCAAATTTTA--------CAA
GCTCTCGCAGTGGATCGTCGCGG-----CACGT----------------------CG-TC
-----GTCT--------------------------AC-----ACATCGACG-A---GCCA
CGTCGTCTCAAATACAGAC--GGTTCGCAC-----AACTG-----GCGAATCCGCACGTC
TCGATCCGT---TCATCATTGGTGGTGAGTAC-AC--AGCA---GCGAGACGGTTGCT--
-CGGAT---GCACTTTGTTTCGAAATG-AC---TGTCGTCG--GCTGCGTGCTCT---GC
TGCG-AAGAAGAACGGAGTCTGCGGATTT--CATCATC-G--CTGCGTGCGTTCA-----
---------------------------TTGACGAA--------GCGGTATCATCATATCG
-------------------------TATC--------------TTCGACCTGAGATCAGA
CGAGATTA
>C_diaphanus_Sor7
CAGCTGCGTGAAGTAATGTGAATTGCAGGACAC-ATTGAACATCGATA-TCTTGAA-CGC
ATATTGC--GGCCTCGGGC-ATTCT-CGAGGCCACGCCTGTCTCAGGGTCGGTTGAATGT
ATCTATCGAGAGTCG-TC---------------------TCAAATTTTA--------CAA
GCTCTCGCAGTGGATCGTCGCGG-----CACGT----------------------CG-TC
-----GTCT--------------------------AC-----ACATCGACG-A---GCCA
CGTCGTCTCAAATACAGAC--GGTTCGCAC-----AACTG-----GCGAATCCGCACGTC
TCGATCCGT---TCATCATTGGTGGTGAGTAC-AC--AGCA---GCGAGACGGTTGCT--
-CGGAT---GCACTTTGTTTCGAAATG-AC---TGTCGTCG--GCTGCGTGCTCT---GC
TGCG-AAGAAGAACGGAGTCTGCGGATTT--CATCATC-G--CTGCGTGCGTTCA-----
---------------------------TTGACGAA--------GCGGTATCATCATATCG
-------------------------TATC--------------TTCGACCTGAGATCAGA
CGAGATTA
>C_diaphanus_Sor8
CAGCTGCGTGAAGTAATGTGAATTGCAGGACAC-ATTGAACATCGATA-TCTTGAA-CGC
ATATTGC--GGCCTCGGGC-ATTCT-CGAGGCCACGCCTGTCTCAGGGTCGGTTGAATGT
ATCTATCGAGAGTCG-TC---------------------TCAAATTTTA--------CAA
GCTCTCGCAGTGGATCGTCGCGG-----CACGT----------------------CG-TC
-----GTCT--------------------------AC-----ACATCGACG-A---GCCA
CGTCGTCTCAAATACAGAC--GGTTCGCAC-----AACTG-----GCGAATCCGCACGTC
TCGATCCGT---TCATCATTGGTGGTGAGTAC-AC--AGCA---GCGAGACGGTTGCT--
-CGGAT---GCACTTTGTTTCGAAATG-AC---TGTCGTCG--GCTGCGTGCTCT---GC
TGCG-AAGAAGAACGGAGTCTGCGGATTT--CATCATC-G--CTGCGTGCGTTCA-----
---------------------------TTGACGAA--------GCGGTATCATCATATCG
-------------------------TATC--------------TTCGACCTGAGATCAGA
CGAGATTA
>C_diaphanus_Sor9
CAGCTGCGTGAAGTAATGTGAATTGCAGGACAC-ATTGAACATCGATA-TCTTGAA-CGC
ATATTGC--GGCCTCGGGC-ATTCT-CGAGGCCACGCCTGTCTCAGGGTCGGTTGAATGT
ATCTATCGAGAGTCG-TC---------------------TCAAATTTTA--------CAA
GCTCTCGCAGTGGATCGTCGCGG-----CACGT----------------------CG-TC
-----GTCT--------------------------AC-----ACATCGACG-A---GCCA
CGTCGTCTCAAATACAGAC--GGTTCGCAC-----AACTG-----GCGAATCCGCACGTC
TCGATCCGT---TCATCATTGGTGGTGAGTAC-AC--AGCA---GCGAGACGGTTGCT--
-CGGAT---GCACTTTGTTTCGAAATG-AC---TGTCGTCG--GCTGCGTGCTCT---GC
TGCG-AAGAAGAACGGAGTCTGCGGATTT--CATCATC-G--CTGCGTGCGTTCA-----
---------------------------TTGACGAA--------GCGGTATCATCATATCG
-------------------------TATC--------------TTCGACCTGAGATCAGA
CGAGATTA
>C_diastrophus_101
-AGCTGCGTGAAGTAATGTGAATTGCAGGACAC-ATTGAACATCGATA-TCTTGAA-CGC
ATATTGC--GGCCTCGGGC-ATTCT-CGAGGCCACGCCTGTCTCAGGGTCGGTTGAATGT
ATCTATCGAGAGTCG-TCGTCTGTTTCGTCTAATAATAACGATGAAACC--------ATC
ACTCTCGCGATGGATCGTCGCGGCTCACCAGGT----------------------CG-AC
-----GTCT--------------------------AC-----TTTTCGACC-G---GCCA
CGTCGTCCCAAATACAGAC--GGTTCGCAA--CACAAATG-----GCGAATCCGCACGTC
TCGATCCGT-------------CAACGAGTAC-AC--AGCA---GCGAGACGGTTGCT--
-CGGTT-----GATCTACATCATCCTCCAC---CGTCGTCG--GCTGCGTTCTCGTT-GT
TGCG-----------GTGT-TGCGGAAGCT-CGTCGCC-G--TCGCGAACGATCA-----
------------------------TCAACGACCGA--------TCGTCGAGCGCAAGTTC
-----------------GACGTCATCGTC--------------TTCGACCTGAGATCAGA
CGAGATTA
>C_diastrophus_127
CAGCTGCGTGAAGTAATGTGAATTGCAGGACAC-ATTGAACATCGATA-TCTTGAA-CGC
ATATTGC--GGCCTCGGGC-ATTCT-CGAGGCCACGCCTGTCTCAGGGTCGGTTGAATGT
ATCTATCGAGAGTCG-TCGTCTGTTTCGTCTAATAATAACGATGAAACC--------ATC
ACTCTCGCGATGGATCGTCGCGGCTCACCAGGT----------------------CG-AC
-----GTCT--------------------------AC-----TTTTCGACC-G---GCCA
CGTCGTCCCAAATACAGAC--GGTTCGCAA--CACAAATG-----GCGAATCCGCACGTC
TCGATCCGT-------------CAACGAGTAC-AC--AGCA---GCGAGACGGTTGCT--
-CGGTT-----GATCTACATCATCCTCCAC---CGTCGTCG--GCTGCGTTCTCGTT-GT
TGCG-----------GTGT-TGCGGAAGCT-CGTCGCC-G--TCGCGAACGATCA-----
------------------------TCAACGACCGA--------TCGTCGAGCGCAAGTTC
-----------------GACGTCATCGTC--------------TTCGACCTGAGATCAGA
CGAGATTA
>C_diastrophus_128
-------------------------CAAGACAC-ATTGAACATCGATA-TCTTGAA-CGC
ATATTGC--GGCCTCGGGC-ATTCT-CGAGGCCGCGCCTGTCTCAGGGTCGGTTGAATGT
ATCTATCGAGAGTCG-TCGTCTGTTTCGTCTAATAATAACGATGAAACC--------ATC
ACTCTCGCGATGGATCGTCGCGGCTCACCAGGT----------------------CG-AC
-----GTCT--------------------------AC-----TTTTCGACC-G---GCCA
CGTCGTCCCAAATACAGAC--GGTTCGCAA--CACAAATG-----GCGAATCCGCACGTC
TCGATCCGT-------------CAACGAGTAC-AC--AGCA---GCGAGACGGTTGCT--
-CGGTT-----GATCTACATCATCCTCCAC---CGTCGTCG--GCTGCGTTCTCGTT-GT
TGCG-----------GTGT-TGCGGAAGCT-CGTCGCC-G--TCGCGAACGATCA-----
------------------------TCAACGACCGA---------TCTCGAGCGCAAGTCG
-----------------TAGTTCGACGTC--------------ATCGACTT---------
--------
>C_diastrophus_129
-------------------------------------GAACATCGATA-TCTTGAA-CGC
ATATTGC--GGCCTCGGGC-ATTCT-CGAGGCCACGCCTGTCTCAGGGTCGGTTGAATGT
ATCTATCGAGAGTCG-TC---------------------TCATCTTCTA---ACGAAGCC
ACTCTCGCGATGGATCGTCGCGGCTCACCAGGT----------------------CG-AC
-----GTCT--------------------------AC-----TTTTCGACC-G---GCCA
CGTCGTCCCAAATACAGAC--GGTTCGCAA--CACAAATG-----GCGAATCCGCACGTC
TCGATCCGT-------------CAACGAGTAC-AC--AGCA---GCGAGACGGTTGCT--
-CGGTT-----GATCTACATCATCCTCCAC---CGTCGTCG--GCTGCGTTCTCGTT-GT
TGCG-----------GTGT-TGCGGAAGCT-CGTCGCC-G--TCGCGAACGATCA-----
------------------------TCAACGACCGA-------------------------
---------------------------TC--------------GTCGAGCGCAAGTTCGA
CG------
>C_diastrophus_130
------------------------------CAC-ATTGAACATCGATA-TCTTGAA-CGC
ATATTGC--GGCCTCGGGC-ATTCT-CGAGGCCACGCCTGTCTCAGGGTCGGTTGAATGT
ATCTATCGAGAGTCG-TC---------------------TCATCTTCTA---ACGAAGCC
ACTCTCGCGATGGATCGTCGCGGCTCACCAGGT----------------------CG-AC
-----GTCT--------------------------AC-----TTTTCGACC-G---GCCA
CGTCGTCCCAAATACAGAC--GGTTCGCAA--CACAAATG-----GCGAATCCGCACGTC
TCGATCCGT-------------CAACGAGTAC-AC--AGCA---GCGAGACGGTTGCT--
-CGGTT-----GATCTACATCATCCTCCAC---CGTCGTCG--GCTGCGTTCTCGTT-GT
TGCG-----------GTGT-TGCGGAAGCT-CGTCGCC-G--TCGCGAACGATCA-----
------------------------TCAACGACCGA--------TCGTCGAGCGCAAGTTC
-----------------GACGTCATCGTC--------------TTCGACCTGA-------
--------
>C_diastrophus_141
CAGCTGCGTGAAGTAATGTGAATTGCAGGACAC-ATTGAACATCGATA-TCTTGAA-CGC
ATATTGC--GGCCTCGGGC-ATTCT-CGAGGCCACGCCTGTCTCAGGGTCGGTTGAATGT
ATCTATCGAGAGTCG-TCGTCTGTTTCGTCTAATAATAACGATGAAACC--------ATC
ACTCTCGCGATGGATCGTCGCGGCTCACCAGGT----------------------CG-AC
-----GTCT--------------------------AC-----TTTTCGACC-G---GCCA
CGTCGTCCCAAATACAGAC--GGTTCGCAA--CACAAATG-----GCGAATCCGCACGTC
TCGATCCGT-------------CAACGAGTAC-AC--AGCA---GCGAGACGGTTGCT--
-CGGTT-----GATCTACATCATCCTCCAC---CGTCGTCG--GCTGCGTTCTCGTT-GT
TGCG-----------GTGT-TGCGGAAGCT-CGTCGCC-G--TCGCGAACGATCA-----
------------------------TCAACGACCGA--------TCGTCGAGCGCGCAAGT
---------CGTCGTTCGACGTCATCGTC--------------TTCGACCTGAGATCAGA
CGAGATTA
>C_diastrophus_155
CAGCTGCGTGAAGTAATGTGAATTGCAGGACAC-ATTGAACATCGATA-TCTTGAA-CGC
ATATTGC--GGCCTCGGGC-ATTCT-CGAGGCCACGCCTGTCTCAGGGTCGGTTGAATGT
ATCTATCGAGAGTCG-TCGTCTGTTTCGTCTAATAATAACGATGAAACC--------ATC
ACTCTCGCGATGGATCGTCGCGGCTCACCAGGT----------------------CG-AC
-----GTCT--------------------------AC-----TTTTCGACC-G---GCCA
CGTCGTCCCAAATACAGAC--GGTTCGCAA--CACAAATG-----GCGAATCCGCACGTC
TCGATCCGT-------------CAACGAGTAC-AC--AGCA---GCGAGACGGTTGCT--
-CGGTT-----GATCTACATCATCCTCCAC---CGTCGTCG--GCTGCGTTCTCGTT-GT
TGCG-----------GTGT-TGCGGAAGCT-CGTCGCC-G--TCGCGAACGATCA-----
------------------------TCAACGACCGA--------TCGTCGAGCGCAAGTTC
-----------------GACGTCATCGTC--------------TTCGACCTGAGATCAGA
CGAGATTA
>C_diastrophus_157
CAGCTGCGTGAAGTAATGTGAATTGCAGGACAC-ATTGAACATCGATA-TCTTGAA-CGC
ATATTGC--GGCCTCGGGC-ATTCT-CGAGGCCACGCCTGTCTCAGGGTCGGTTGAATGT
ATCTATCGAGAGTCG-TC---------------------TCATCTTCTAACGAAGCCATC
ACTCTCGCGATGGATCGTCGCGGCTCACCAGGT----------------------CG-AC
-----GTCT--------------------------AC-----TTTTCGACC-G---GCCA
CGTCGTCCCAAATACAGAC--GGTTCGCAA--CACAAATG-----GCGAATCCGCACGTC
TCGATCCGT-------------CAACGAGTAC-AC--AGCA---GCGAGACGGTTGCT--
-CGGTT-----GATCTACATCATCCTCCAC---CGTCGTCG--GCTGCGTTCTCGTT-GT
TGCG-----------GTGT-TGCGGAAGCT-CGTCGCC-G--TCGCGAACGATCA-----
------------------------TCAACGACCGA--------TCGTCGAGCGCAAGTTC
-----------------GACGTCATCGTC--------------TTCGACCTGAGATCAGA
CGAGATTA
>C_diastrophus_160
------------------------------------------TCGATA-TCTTGAA-CGC
ATATTGC-GGGCCTCGGGC-ATTCT-CGAGGCCACGCCTGTCTCAGGGTCGGTTGAATGT
ATCTATCGAGAGTCG-TC---------------------TCATCTTCTA---ACGAAGCC
ACTCTCGCGATGGATCGTCGCGGCTCACCAGGT----------------------CG-AC
-----GTCT--------------------------AC-----TTTTCGACC-G---GCCA
CGTCGTCCCAAATACAGAC--GGTTCGCAA--CACAAATG-----GCGAATCCGCACGTC
TCGATCCGT-------------CAACGAGTAC-AC--AGCA---GCGAGACGGTTGCT--
-CGGTT-----GATCTACATCATCCTCCAC---CGTCGTCG--GCTGCGTTCTCGTT-GT
TGCG-----------GTGT-TGCGGAAGCT-CGTCGCC-G--TCGCGAACGATCA-----
------------------------TCAACGACCGA-------------------------
---------------------------TC--------------GTCGAGCGCAAGTTCGA
CGNCATC-
>C_diastrophus_CDS2
CAGCTGCGNGAANTAATGNGAATNGCAGGACAC-ATTGAACATCGATA-TCTTGAA-CGC
ATATTGC--GGCCTCGGGC-ATTCT-CGAGGCCACGCCTGTCTCAGGGTCGGTTGAATGT
ATCTATCGAGAGTTGCTC---------------------------TACA--------TAT
GCTCTCGCTGTGGATCGTCGCGG-CAGACAAGT----------------------CGATC
-----GTCT--------------------------ACTTTCGACAACAACG--TCAGCCA
CGTCGTCCCAAATACAGAC--GGTTCGCAC----AACCTA-----GCGAATCCGCACGTC
TCGATCCGT------------CGCAAGAGTAC-AC--AGCA---GCGAGACGGTTGCT--
-CGGATCTAGCATCCC------------AC---CGTTGTCG--GCCGCGTATTCGA--GC
TATC----------GGAGTCTGCGGAATTGCCAGCGTG-----CTCGAACGCTAA-----
----------------------ACCAAACGATCGA--------TTGTCGAGTTCTGCTCG
------------------ACATTTTCGTC--------------TTCNACCTGAGATCAGA
CGAGATTA
>C_diastrophus_198
CAGCTGCGTGAAGTAATGTGAATTGCAGGACAC-ATTGAACATCGATA-TCTTGAA-CGC
ATATTGC--GGCCTCGGGC-ATTCT-CGAGGCCACGCCTGTCTCAGGGTCGGTTGAATGT
ATCTATCGAGAGTTGCTC---------------------------TACA--------TAT
GCTCTCGCTGTGGATCGTCGCGG-CAGACAAGT----------------------CGATC
-----GTCT--------------------------ACTTTCGACAACAACG--TCAGCCA
CGTCGTCCCAAATACAGAC--GGTTCGCAC----AACCTA-----GCGAATCCGCACGTC
TCGATCCGT------------CGCAAGAGTAC-AC--AGCA---GCGAGACGGTTGCT--
-CGGATCTAGCATCCC------------AC---CGTTGTCG--GCCGCGTATTCGAG--C
TATC----------GGAGTCTGCGGAATTGCCAGCGTG-----CTCGAACGCTAA-----
----------------------ACCAAACGATCGA--------TTGTCGAGTTCTGCTCG
------------------ACATTTTCGTC--------------TTCGACCTGAGATCAGA
CGAGATTA
>C_diastrophus_199
CAGCTGCGTGAAGTAATGTGAATTGCAGGACAC-ATTGAACATCGATA-TCTTGAA-CGC
ATATTGC--GGCCTCGGGC-ATTCT-CGAGGCCACGCCTGTCTCAGGGTCGGTTGAATGT
ATCTATCGAGAGTTGCTC---------------------------TACA--------TAT
GCTCTCGCTGTGGATCGTCGCGG-CAGACAAGT----------------------CGATC
-----GTCT--------------------------ACTTTCGACAACAACG--TCAGCCA
CGTCGTCCCAAATACAGAC--GGTTCGCAC----AACCTA-----GCGAATCCGCACGTC
TCGATCCGT------------CGCAAGAGTAC-AC--AGCA---GCGAGACGGTTGCT--
-CGGATCTAGCATCCC------------AC---CGTTGTCG--GCCGCGTATTCGAG--C
TATC----------GGAGTCTGCGGAATTGCCAGCGTG-----CTCGAACGCTAA-----
----------------------ACCAAACGATCGA--------TTGTCGAGTTCTGCTCG
-----------------ACATTTTTCGTC--------------TTCGACCTGAGATCAGA
CGAGATTA
>C_diastrophus_213
CAGCTGCGTGAAGTAATGTGAATTGCAGGACAC-ATTGAACATCGATA-TCTTGAA-CGC
ATATTGC--GGCCTCGGGC-ATTCT-CGAGGCCACGCCTGTCTCAGGGTCGGTTGAATGT
ATCTATCGAGAGTTGCTC---------------------------TACA--------TAT
GCTCTCGCTGTGGATCGTCGCGG-CAGACAAGT----------------------CGATC
-----GTCT--------------------------ACTTTCGACAACAACG--TCAGCCA
CGTCGTCCCAAATACAGAC--GGTTCGCAC----AACCTA-----GCGAATCCGCACGTC
TCGATCCGT------------CGCAAGAGTAC-AC--AGCA---GCGAGACGGTTGCT--
-CGGATCTAGCATCCC------------AC---CGTTGTCG--GCCGCGTATTCGAG--C
TATC----------GGAGTCTGCGGAATTGCCAGCGTG-----CTCGAACGCTAA-----
----------------------ACCAAACGATCGA--------TTGTCGAGTTCTGCTCG
------------------ACATTTTCGTC--------------TTCGACCTGAGATCAGA
CGAGATTA
>C_diastrophus_215
CAGCTGCGTGAAGTAATGTGAATTGCAGGACAC-ATTGAACATCGATA-TCTTGA--CGC
ATATTGC--GGCCTCGGGC-ATTCT-CGAGGCCACGCCTGTCTCAGGGTCGGTTGAATGT
ATCTATCGAGAGTTGCTC---------------------------TACA--------TAT
GCTCTCGCTGTGGATCGTCGCGG-CAGACAAGT----------------------CGATC
-----GTCT--------------------------ACTTTCGACAACAACG--TCAGCCA
CGTCGTCCCAAATACAGAC--GGTTCGCAC----AACCTA-----GCGAATCCGCACGTC
TCGATCCGT------------CGCAAGAGTAC-AC--AGCA---GCGAGACGGTTGCT--
-CGGATCTAGCATCCC------------AC---CGTTGTCG--GCCGCGTATTCGA--GC
TATC----------GGAGTCTGCGGAATTGCCAGCGTG-----CTCGAACGCTAA-----
----------------------ACCAAACGATCGA--------TTGTCGAGTTCTGCTCG
-----------------ACATTTTTCGTC--------------TTCGACCTGAGATCAGA
CGAGATTA
>C_diastrophus_CDS1
-----GCGTGAAGTAATGTGAATTGCAGGACAC-ATTGAACATCGATA-TCTTGAA-CGC
ATATTGC--GGCCTCGGGC-ATTCT-CGAGGCCACGCCTGTCTCAGGGTCGGTTGAATGT
ATCTATCGAGAGTTGCTC-------------------------TCTACA--------AAT
GCTCTCGTTGTGGATCGTCGCGG-CAGACAAGT----------------------CGATC
-----GTCT--------------------------ACTTTCGACAACAACG--TCAGCCA
CGTCGTCCCAAATACAGAC--GGTTCGCAC----AACCTA-----GCGAATCCGCACGTC
TCGATCCGT------------CGAAAGAGTAC-AC--AGCA---GCGAGACGGTTGCT--
-CGGATCTAGCATCCC------------AC---CGTCGTCG--GCCGCGTATTCGA--GC
TG----------ACGGAGTCTGCGGAAGTGCCAGCGTG-----CTCGAACGCTAA-----
----------------------ACCAACCGATCGA-----GTGTCGTGAGGCACATCGCG
------------------ACATTTTCGTC--------------TTCGAGATGAGATCAGA
CGACATTA
>C_diastrophus_98
CAGCTGCGTGAAGTAATGTGAATTGCAGGACAC-ATTGAACATCGATA-TCTTGAA-CGC
ATATTGC--GGCCTCGGGC-ATTCT-CGAGGCCACGCCTGTCTCAGGGTCGGTTGAATGT
ATCTATCGAGAGTTGCTC-------------------------TCTACA--------AAT
GCTCTCGCTGTGGATCGTCGCGGC-AGACAAGT----------------------CGATC
-----GTCT--------------------------ACTTTCGACAACAACG-TCA-GCCA
CGTCGTCCCAAATACAGAC--GGTTCGCAC----AACCTA-----GCGAATCCGCACGTC
TCGATCCGT------------CGCAAGAGTAC-AC--AGCA---GCGAGACGGTTGCT--
-CGGATCTAGCATCCC------------AC---CGTCGTCG--GCCGCGTATTCGAG-CT
GACG-----------GAGTCTGCGGAATTGCCAGCGTG-----CTGGAACGCTAA-----
--------------------ACCA------AACGA--------TCGATTGTTGTGNGNNA
----------CANCGCGA-CATTTTCGTC--------------TTCGACCTGAGATCAGA
CGAGATTA
>C_diastrophus_195
CAGCTGCGTGAAGTAATGTGAATTGCAGGACAC-ATTGAACATCGATA-TCTTGAA-CGC
ATATTGC--GGCCTCGGGC-ATTCT-CGAGGCCACGCCTGTCTCAGGGTCGGTTGAATGT
ATCTATCGAGAGTTGCTC-------------------------TCTACA--------AAT
GCTCTCGCTGTGGATCGTCGCGG-CAGACAAGT----------------------CGATC
-----GTCT--------------------------ACTTTCGACAACAACG--TCAGCCA
CGTCGTCCCAAATACAGAC--GGTTCGCAC----AACCTA-----GCGAATCCGCACGTC
TCGATCCGT------------CGAAAGAGTAC-AC--AGCA---GCGAGACGGTTGCT--
-CGGATCTAGCATCCC------------AC---CGTCGTCG--GCCGCGTATTCGA--GC
TG----------ACGGAGTCTGCGGAATTGCCAGCGTG-----CTCGAACGCTAA-----
----------------------ACCAAACGATCGA--------TTGTCGTGAGTAAAATC
---------------GCGACATTTTCGTC--------------TTCGACCTGAGATCAGA
CGAGATTA
>C_diastrophus_197
CAGCTGCGTGAAGTAATGTGAATTGCAGGACAC-ATTGAACATCGATA-TCTTGAA-CGC
ATATTGC--GGCCTCGGGC-ATTCT-CGAGGCCACGCCTGTCTCAGGGTCGGTTGAATGT
ATCTATCGAGAGTTGCTC---------------------TCTA----CA--------TAT
GCTCTCGCTGTGGATCGTCGC-GGCAGACAAGT----------------------CGATC
-----GTCT--------------------------ACTTTCGACAACAACG-TCA-GCCA
CGTCGTCCCAAATACAGAC--GGTTCGCAC----AACCTA-----GCGAATCCGCACGTC
TCGATCCG-------TCGAAA-----GAGTAC-AC--AGCA---GCGAGACGGTTGCT--
-CGGATCTAGCATCCC------------AC---CGTCGTCG--GCCGCGTATTC----GA
GCTG--------ACGGAGTCTGCGGAATTGCCAGCGTG-----CTCGAACGCTAA-----
----------------------ACCAAACGATCGA--------TTGTCGTGAGTAAAATC
--GCGATT-TT-------------------------------------------------
--------
>C_diastrophus_212
CAGCTGCGTGAAGTAATGTGAATTGCAGGACAC-ATTGAACATCGATA-TCTTGAA-CGC
ATATTGC--GGCCTCGGGC-ATTCT-CGAGGCCACGCCTGTCTCAGGGTCGGTTGAATGT
ATCTATCGAGAGTTGCTC-------------------------TCTACA--------AAT
GCTCTCGCTGTGGATCGTCGCGG-CAGACAAGT----------------------CGATC
-----GTCT--------------------------ACTTTCGACAACAACG--TCAGCCA
CGTCGTCCCAAATACAGAC--GGTTCGCAC----AACCTA-----GCGAATCCGCACGTC
TCGATCCGT------------CGAAAGAGTAC-AC--AGCA---GCGAGACGGTTGCT--
-CGGATCTAGCATCCC------------AC---CGTCGTCG--GCCGCGTATTCGA--GC
TG----------ACGGAGTCTGCGGAATTGCCAGCGTG-----CTCGAACGCTAA-----
----------------------ACCAAACGATCGA--------TTGTCGTGAGTAAAATC
---------------GCGACATTTTCGTC--------------TTCGACCTGAGATCAGA
CGAGATTA
>C_diastrophus_216
CAGCTGCGTGAAGTAATGTGAATTGCAGGACAC-ATTGAACATCGATA-TCTTGAA-CGC
ATATTGC--GGCCTCGGGC-ATTCT-CGAGGCCACGCCTGTCTCAGGGTCGGTTGAATGT
ATCTATCGAGAGTTGCTC-------------------------TCTACA--------AAT
GCTCTCGCTGTGGATCGTCGCGG-CAGACAAGT----------------------CGATC
-----GTCT--------------------------ACTTTCGACAACAACG--TCAGCCA
CGTCGTCCCAAATACAGAC--GGTTCGCAC----AACCTA-----GCGAATCCGCACGTC
TCGATCCGT------------CGAAAGAGTAC-AC--AGCA---GCGAGACGGTTGCT--
-CGGATCTAGCATCCC------------AC---CGTCGTCG--GCCGCGTATTCGA--GC
TG----------ACGGAGTCTGCGGAATTGCCAGCGTG-----CTCGAACGCTAA-----
----------------------ACCAAACGATCGA--------TTGTCGTGAGTAAAATC
---------------GCGACATTTTCGTC--------------TTCGACCTGAGATCAGA
CGAGATTA
>C_diastrophus_220
CAGCTGCNTGAAGTAATGTGAATTGCAGGACAC-ATTGAACATCGATA-TCTTGAA-CGC
ATATTGC-GGGCCTCGGGC-ATTCT-CGAGGCCACGCCTGTCTCAGGGTCGGTTGAATGT
ATCTATCGAGAGTCG-TC--------------------------TATTC--------ACT
ACTCTCGCGATGGATCGTCGCGG--CGAAACGT----------------------CG-AC
-----GTCT--------------------------AC-----ATATCGACG-C---GCCA
CGTCGTCCGAAATACAGAC--GGTTCGCACGTTAAAAATG-----GCGAATCCGCACGTC
TCGATCATCGGTCCAC----------GAGTAC-AC--AGCA---GCGAGACGGTTGCT--
-CGGAT-----ATTCT-CACGAAATCCCAC---CGTCGTCG--GCTGCGTACTG----TC
TGTG-----CGATCGTTGTCTGCGGAACCT-CGTCGCGTG-TTTTCGAACGATAA-----
----------------------ACAAAACGACCGA--------TCGACGTTCTCGCGCAA
--------GCAGAGAGAGTCGTCATCGTC--------------TTCNACCTG--------
--------
>C_diastrophus_221
CAGCTGCNTGAANTAATGTGAATTGCAGGACAC-ATTGAACATCGATA-TCTTGAA-CGC
ATATTGC--GGCCTCGGGC-ATTCT-CGAGGCCACGCCTGTCTCAGGGTCGGTTGAATGT
ATCTATCGAGAGTCG-TC--------------------------TATTC--------ACT
ACTCTCGCGATGGATCGTCGCGG--CGAAACGT----------------------CG-AC
-----GTCT--------------------------AC-----ATATCGACG-C---GCCA
CGTCGTCCGAAATACAGAC--GGTTCGCACGTTAAAAATG-----GCGAATCCGCNCGTC
TCGATCATCGGTCCAC----------GAGTAC-AC--AGCA---GCGAGACGGTTGCT--
-CGGAT-----ATTCT-CACGAAATCCCAC---CGTCGTCG--GCTGCGTACTG----TC
TGTG-----CGATCGTTGTCTGCGGAACCT-CGTCGCGTG-TTTTCGAACGATAA-----
----------------------ACAAAACGACCGA--------TCGACGTTCTCGCGCA-
--------------------------AGC-------------------------------
--------
>C_diastrophus_222
CAGCTGCGTGAAGTAATGTGAATTGCAGGACAC-ATTGAACATCGATA-TCTTGAA-CGC
ATATTGC--GGCCTCGGGC-ATTCT-CGAGGCCACGCCTGTCTCAGGGTCGGTTGAATGT
ATCTATCGAGAGTCG-TC--------------------------TATTC--------ACT
ACTCTCGCGATGGATCGTCGCGG--CGAAACGT----------------------CG-AC
-----GTCT--------------------------AC-----ATATCGACG-C---GCCA
CGTCGTCCGAAATACAGAC--GGTTCGCACGTTAAAAATG-----GCGAATCCGCACGTC
TCGATCATC----------GGTCCACGAGTAC-AC--AGCA---GCGAGACGGTTGCT--
-CGGAT-----ATTCT-CACGAAATCCCAC---CGTCGTCG--GCTGCGTACTG----TC
TGTG-----CGATCGTTGTCTGCGGAACCT-CGTCGCGTG-TTTTCGAACGATAA-----
----------------------ACAAAACGACCGA--------TCGACGTTCTCGCGGCA
-------AGCGAGAGAGT-CGTCATCGTC--------------TTCGACCTGAGATCAGA
CGAGATTA
>C_diastrophus_224
CAGCTGCGTGAAGTAATGTGAATTGCAGGACAC-ATTGAACATCGATA-TCTTGAA-CGC
ATATTGC--GGCCTCGGGC-ATTCT-CGAGGCCACGCCTGTCTCAGGGTCGGTTGAATGT
ATCTATCGAGAGTCG-TC--------------------------TATTC--------ACT
ACTCTCGCGATGGATCGTCGCGG--CGAAACGT----------------------CG-AC
-----GTCT--------------------------AC-----ATATCGACG-C---GCCA
CGTCGTCCGAAATACAGAC--GGTTCGCACGTTAAAAATG-----GCGAATCCGCACGTC
TCGATCATC----------GGTCCACGAGTAC-AC--AGCA---GCGAGACGGTTGCT--
-CGGAT-----ATTCT-CACGAAATCCCAC---CGTCGTCG--GCTGCGTACTG----TC
TGTG-----CGATCGTTGTCTGCGGAACCT-CGTCGCGTG-TTTTCGAACGATAA-----
----------------------ACAAAACGACCGA--------TCGACGTTCTCGC-GCA
-------AGCGAGAGAGT-CGTCATCGTC--------------TTCGACCTGAGATCAGA
CGAGATTA
>C_diastrophus_225
CAGCTGCGTTAANTAATGTGAATTGCAGGACAC-ATTGAACATCGATN-TCTTGAA-CGC
ATATTGC--GGCCTCGGGC-ATTCT-NGNGGCCNCGCCTGTCTCAGGGTCGGTTGAATGT
ATCTATCGAGAGTCG-TC--------------------------TATTC--------ACT
ACTCTCGCGATGGATCGTCGCGG--CGAAACGT----------------------CG-AC
-----GTCT--------------------------AC-----ATATCGACG-C---GCCA
CGTCGTCCGAAATACAGAC--GGTTCGCACGTTAAAAATG-----GCGAATCCGCCCGTC
TCGATCATCGGTCCAC----------GAGTAC-AC--AGCA---GCGAGACGGTTGCT--
-CGGAT-----ATTCT-CACGAAATCCCAC---CGTCGTCG--GCTGCGTACTG----TC
TGTG-----CGATCGTTGTCTGCGGAACCT-CGTCGCGTG--------------------
------------------------------------------------------------
-------------------------T----------------------------------
--------
>C_diastrophus_228
CAGCTGCGTGAAGTAATGTGAATTGCAGGACAC-ATTGAACATCGATA-TCTTGAA-CGC
ATATTGC--GGCCTCGGGC-ATTCT-CGAGGCCACGCCTGTCTCAGGGTCGGTTGAATGT
ATCTATCGAGAGTCG-TC--------------------------TATTC--------ACT
ACTCTCGCGATGGATCGTCGCGG--CGAAACGT----------------------CG-AC
-----GTCT--------------------------AC-----ATATCGACG-C---GCCA
CGTCGTCCGAAATACAGAC--GGTTCGCACGTTAAAAATG-----GCGAATCCGCNCGTC
TCGATCATCGGTCCAC----------GAGTAC-AC--AGCA---GCGAGACGGTTGCT--
-CGGAT-----ATTCT-CACGAAATCCCAC---CGTCGTCG--GCTGCGTACTG----TC
TGTG-----CGATCGTTGTCTGCGGAACCT-CGTCGCGTG-TTTTCGAACGATAA-----
----------------------ACAAAACGACCGA--------TCGACGTTCTCGCGCAA
--------GCGAGAGAGT-CGTCATCGTC--------------TTCGACCTGAGATCAGA
CGAGATTA
>C_diastrophus_229
CAGCTGCNTGAANTAATNTGAATTGCAGGACAC-ATTGAACATCGATA-TCTTGAA-CGC
ATATTGC--GGCCTCGGGC-ATTCT-CGAGGCCACGCCTGTCTCAGGGTCGGTTGAATGT
ATCTATCGAGAGTCG-TC--------------------------TATTC--------ACT
ACTCTCGCGATGGATCGTCGCGG--CGAAACGT----------------------CN-AC
-----GTCT--------------------------AC-----ATATCGACG-C---GCCA
CGTCGTCCGAAATACAGAC--GGTTCGCACGTTAAAAATG-----GCGAATCCGCACGTC
TCGATCATCGGTCCAC----------GAGTAC-AC--AGCA---GCGAGACGGTTGCT--
-CGGAT-----ATTCT-CACGAAATCCCAC---CGTCGTCG--GCTGCGTACTG----TC
TGTG-----CGATCGTTGTCTGCGGAACCT-CGTCGCGTG-TTTTCGAACGATAA-----
----------------------ACAAAACGACCGA--------TCGACGTTCTCGCGCAA
--------GCNAGAGAGT-CGTCATCGTC--------------TTCNNCCTG--------
--------
>C_diastrophus_230
CAGCTGCGTGAAGTAATGTGAATTGCAGGACAC-ATTGAACATCGATA-TCTTGAA-CGC
ATATTGC--GGCCTCGGGC-ATTCT-CGAGGCCACGCCTGTCTCAGGGTCGGTTGAATGT
ATCTATCGAGAGTCG-TC--------------------------TATTC--------ACT
ACTCTCGCGATGGATCGTCGCGG--CGAAACGT----------------------CG-AC
-----GTCT--------------------------AC-----ATATCGACG-C---GCCA
CGTCGTCCGAAATACAGAC--GGTTCGCACGTTAAAAATG-----GCGAATCCGCACGTC
TCGATCATC----------GGTCCACGAGTAC-AC--AGCA---GCGAGACGGTTGCT--
-CGGAT-----ATTCT-CACGAAATCCCAC---CGTCGTCG--GCTGCGTACTG----TC
TGTG-----CGATCGTTGTCTGCGGAACCT-CGTCGCGTG-TTTTCGAACGATAA-----
----------------------ACAAAACGACCGA--------TCGACGTTCTCGC-GCA
-------AGCGAGAGAGT-CGTCATCGTC--------------TTCGACCTGAGATCAGA
CGAGATTA
>C_diastrophus_223
CAGCTGCGTGAAGTAATGTGAATTGCAGGACAC-ATTGAACATCGATA-TCTTGAA-CGC
ATATTGC--GGCCTCGGGC-ATTCT-CGAGGCCACGCCTGTCTCAGGGTCGGTTGAATGT
ATCTATCGAGAGTCG-TC--------------------------TATTC--------ACT
ACTCTCGCGATGGATCGTCGCGG--CGAAACGT----------------------CG-AC
-----GTCT--------------------------AC-----ATATCGACG-C---GCCA
CGTCGTCCGAAATACAGAC--GGTTCGCACGTTAAAAATG-----GCGAATCCGCACGTC
TCGATCATC----------GGTCCACGAGTAC-AC--AGCA---GCGAGACGGTTGCT--
-CGGAT-----ATTCT-CACGAAATCCCAC---CGTCGTCG--GCTGCGTACTG----TC
TGTG-----CGATCGTTGTCTGCGGAACCT-CGTCGCGTG-TTTTCGAACGATAA-----
----------------------ACAAAACGACCGA--------TCGACGTTCTCGC-GCA
-------AGCGAGAGAGT-CGTCATCGTC--------------TTCGACCTGAGATCAGA
CGAGATTA
>C_diastrophus_227
CAGCTGCGTGAAGTAATGTGAATTGCAGGACAC-ATTGAACATCGATA-TCTTGAA-CGC
ATATTGC--GGCCTCGGGC-ATTCT-CGAGGCCACGCCTGTCTCAGGGTCGGTTGAATGT
ATCTATCGAGAGTCG-TC--------------------------TATTC--------ACT
ACTCTCGCGATGGATCGTCGCGG--CGAAACGT----------------------CG-AC
-----GTCT--------------------------AC-----ATATCGACG-C---GCCA
CGTCGTCCGAAATACAGAC--GGTTCGCACGTTAAAAATG-----GCGAATCCGCACGTC
TCGATCATC----------GGTCCACGAGTAC-AC--AGCA---GCGAGACGGTTGCT--
-CGGAT-----ATTCT-CACGAAATCCCAC---CGTCGTCG--GCTGCGTACTG----TC
TGTG-----CGATCGTTGTCTGCGGAACCT-CGTCGCGTG-TTTTCGAACGATAA-----
----------------------ACAAAACGACCGA--------TCGACGTTCTCGC-GCA
-------AGCGAGAGAGT-CGTCATCGTC--------------TTCGACCTGAGATCAGA
CGAGATTA
>LN810239_Ophidonais_serpentina_N5_180_ITS2
-------------------------CAGGACAC-ATTGAACATCGATA-TCTTGAA-CGC
ATATTGC-GGGCCTCGGGT-ATTCC-CGAGGCCACGCCTGTCTCAGGGTCGGTTGAACGT
ATCTATCGCGAGTTG-TC------------------------------T--------CTT
GCTCGCGCAGTGGATCGTCGCGGCTTGCCGCGTCCGTGTCGCAGGTCCCAGTCGTCGGTT
-----GTCTCTTGCCGTACGACCGGGTCTCGATGCGC-----GGCGCGGCG-A---GTCA
CGTCGTCCGAAGTTCAGAC--GGTTTGCAC-----ACAAG-----GCGAAACCGCACGTC
TCGAATCCG-----------------ACGAAC-TC--AGTA--CGCGAGACGGTTGCT--
-CGGAT-GCACATCTT---------TGTAC---CGTCGTCG------AGTGTTGGCG-TT
TGTC-----------GGGTCTGTGCGGTAGTAGTCGTG-C--TTACGAAG----------
------------------------------------------------------------
-------------------------CATC----------------------GATATCGAA
CGGCA---
>LN810238_Nais_communis_N3_295_ITS2
-----GCGTGAAGTAATGTGAATTGCAGGACAC-ATTGAACATCGATA-TCTTGAA-CGC
ATATTGC--GGCCTCGGGT-ATTCC-CGAGGCCACGCCTGTCTCAGGGTCGGTTGAACGT
ATCTATCGCGAGTTG-TC------------------------------T--------CTT
GCTCGCGCGGTGGATCGTCGCGG-----CACGC----------------------CG-TC
CGCAAGTCT---------------------------------GCGGTGGCG-A---GTCA
CGTCGTCCGAAATTCAGAC--GGTTTGCAC-------ATG-----GCGAAACCGCACGTC
TCGATTCCG-----------------ACGAAC-AC--AGTA--CGCGGGACGGTTGCT--
-CGGAT---GCATTATCTTT---GCTGTAC---CGTCGTCG-----CCGTGCTCGTTCGT
TGGA------------TGTGTGCGAAAGT--AGTCGTG-C--TCACGAAGTATCG-----
------------------------------ATCGA--------TAGACTGACTCTTCGCG
--------------GAGT-TGTCTTCATC----------GTC-TTCGACCTGAGATCAGA
CGAGATTA
