# Supplementary material for: The Genus Chaetogaster Baer, 1827 (Annelida, Clitellata) in Switzerland: A First Step toward Cataloguing Its Molecular Diversity and Description of New Species on a DNA Sequence Basis
Source: Biology (Basel). 2024 Sep 4;13(9):693. doi: 10.3390/biology13090693 (PMC11428632; doi:10.3390/biology13090693)
Supplement: Supplementary file 1 [file biology-13-00693-s001.zip › File_S3.fasta]

>C_diastrophus_100
--ATTA-AT-AAGCGGAGGAAAAGAAA-CTAACCAGGA-TTCCCTCAGTAACGGCGAGTG
AAGCGGGAAGAGCCCAGCACCGAATCGCACG-TC-TTTTGGACGTCGCGAACTGTGGTGT
TCAGGACCAGCGCATGCGCGTCGGTCCGGCGTCCGAGTCCTCCTGATCGGGGCTTTGCCA
GAGCGGGTGTCAGCCCTCTACGGCGCCGGTATCGACGTGCCCGCCACGTCCTCGGAGTCG
GG-TTGTTTGATAATGCAGCCCAAAGT-GGGTGGTAAACTCCATCTAAGGCTAAATACGG
ACACGAGTCCGATAGCGAACAAGTACCGTGAGGGAAAGTTGAAAAGAACTTTGAAGAGAG
AGTTCAACAGTACGTGAAACCGTTTAGAGGCAAACGGAGAGGACCGCAAAGTCCGCTCGT
CGGATTCAACCTGTC-GGCCGTTCGGCCC-GTC--CGTCG--TCGCATCCGCAAGGGGCG
C-GACGGA--CGGTCG--TCTGGGCGGTCGACGGGTGCACTTTCGGCGGGCGGAGCGCCA
CGACCGGTTCGTCGGCGGTCAGAAGCCCTCGGGGAAGGTGGCCGATTCCGCAAGGTTTCG
GTGTTATAGACCCGGGCGGCGTTGGCCCGCTGACGGACCGAGGAAGACTGCATCGCGCGG
TCGGTTGCGGCTCTGCTGCTCCGTGCGTCCGTTCGAACTGCGGGGACTGTCGTCAGTGCC
CGCTAG-CCGCGAG-CGTACG-GCGGTGGT--GGATGTCC-GCGGCCGACTCGGGGTCGG
TGGCGAATCGGTCGGTTACCTGTCCGA---
>C_diastrophus_110
--ATTA-AT-AAGCGGAGGAAAAGAAA-CTAACCAGGA-TTCCCTCAGTAACGGCGAGTG
AAGCGGGAAGAGCCCAGCACCGAATCGCACG-TC-TTTTGGACGTCGCGAACTGTGGTGT
TCAGGACCAGCGCATGCGCGTCGGTCCGGCGTCCGAGTCCTCCTGATCGGGGCTTTGCCA
GAGCGGGTGTCAGCCCTCTACGGCGCCGGTATCGACGTGCCCGCCACGTCCTCGGAGTCG
GG-TTGTTTGATAATGCAGCCCAAAGT-GGGTGGTAAACTCCATCTAAGGCTAAATACGG
ACACGAGTCCGATAGCGAACAAGTACCGTGAGGGAAAGTTGAAAAGAACTTTGAAGAGAG
AGTTCAACAGTACGTGAAACCGTTTAGAGGCAAACGGAGAGGACCGCAAAGTCCGCTCGT
CGGATTCAACCTGTC-GGCCGTTCGGCCC-GTC--CGTCG--TCGCATCCGCAAGGGGCG
C-GACGGA--CGGTCG--TCTGGGCGGTCGACGGGTGCACTTTCGGCGGGCGGAGCGCCA
CGACCGGTTCGTCGGCGGTCAGAAGCCCTCGGGGAAGGTGGCCGATTCCGCAAGGTTTCG
GTGTTATAGACCCGGGCGGCGTTGGCCCGCTGACGGACCGAGGAAGACTGCATCGCGCGG
TCGGTTGCGGCTCTGCTGCTCCGTGCGTCCGTTCGAACTGCGGGGACTGTCGTCAGTGCC
CGCTAG-CCGCGAG-CGTACG-GCGGTGGT--GGATGTCC-GCGGCCGACTCGGGGTCGG
TGGCGAATCGGTCGGTTACCTGTCCGA---
>C_langi_112
--ATTA-AT-AAGCGGAGGAAAAGAAA-CTAACCAGGA-TTCCCTCAGTAACGGCGAGTG
AAGCGGGAAGAGCCCAGCACCGAATCGCACG-TC-TTTCGGACGTCGCGAACTGTGGTGT
TCAGGACTAGCGCATGTGCGTCGGTCCGGCGTCCGAGTCCTCCTGATCGGGGCTTTGCCA
GAGCGGGTGTCAGCCCTCTACGGCGCCGGTACCGACGTGCCCGCCACGTCCTCGGAGTCG
GG-TTGTTTGATAATGCAGCCCAAAGT-GGGTGGTAAACTCCATCTAAGGCTAAATACGG
ACACGAGTCCGATAGCGAACAAGTACCGTGAGGGAAAGTTGAAAAGAACTTTGAAGAGAG
AGTTCAACAGTACGTGAAACCGTTTAGAGGCAAACGGAGAGGACCGCAAAGTCTGCCCGT
CGGATTCAATCCGTC-GGCCGTCCGGCCC-GTC--TGTCG--TCGCATCCGCAAGGGGCG
C-GACGGA--CGG-TGCTATCGGGCGGTCGACGGGTGCACTTTCGGCGGGCGGAGCGCCA
CGACCGGTTCGTCGGCGGTCAGAAGCCCTCGGGGAAGGTGGCCGATTCCGCAAGGTTTCG
GTGTTATAGACCCGGGTGGCGTTGGCCCGCTGGCGGACCGAGGAAGAC-GCATCGCGCGG
TCGGTTTCGGCTCTGTGGTTCCGTGCGTCCGTTCGAACTGCGGGGACTGTCGTCAGTGCC
CGCTAG-CCGCGGG-CGTACG-GTGGCCGG--GGATGTCC-GAGTCCGGCTCGGGGTCGG
TGGCGAATCGGTCGGTTACCTGTCCGA---
>Chaetogaster_sp_113
--ATT--AATAAGCGGAGGAAAAGAAA-CTAACCAGGA-TTCCCTCAGTAACGGCGAGTG
AAGCGGGAAGAGCCCAGCACCGAATCGCACG-TC-TTTCGGACGTCGCGAACTGTGGTGT
TCAGGACTAGCGCATGTGCGTCGGTCCGGCGTCCGAGTCCTCCTGATCGGGGCTTTGCCA
GAGCGGGTGTCAGCCCTCTACGGCGCCGG-AACGACGTGCCCGCCACGTCCTCGGAGTCG
GG-TTGTTTGATAATGCAGCCCAAAGT-GGGTGGTAAACTCCATCTAAGGCTAAATACGG
ACACGAGTCCGATAGCGAACAAGTACCGTGAGGGAAAGTTGAAAAGAACTTTGAAGAGAG
AGTTCAACAGTACGTGAAACCGTTTAGAGGCAAACGGAGAGGACCGCAAAGTCTGCCCGT
CGGATTCAATCTGCC-GGCCGCGTGTC---GTTGTCGTCG--TCGCATCCGCAAGGGGCG
C-GACGGTTTCG------CATGCGCGGTCGACCGGTGCACTTTCGGCGGGTGGAGCGCCA
CGACCGGTTCGTCGGCGGTCAGAAGCCCCCGGGGAAGGTGACCGTCGCCGCAAGGCGGCG
GTGTTATAGACCCGGGCGGCGTTGGCCCGTCGGCGGACCGAGGAAGACTGC-TAGCGCGG
TCGGTCGCGGTACCGCGGTTCCGGGCGTCCGTTCGAAGTGCGGGGACTGTCGTCAGTGCC
CGCTGA-CCGCGGA-CGTTCG-GTGGCTGC--GAGTCACC-GCGGCCGGCTTGGGGTCGG
TGGCGAATCGGTCGGTTACCTGTCCGA---
>C_diastrophus_130
--ATTA-AT-AAGCGGAGGAAAAGAAA-CTAACCAGGA-TTCCCTCAGTAACGGCGAGTG
AAGCGGGAAGAGCCCAGCACCGAATCGCACG-TC-TTTCGGACGTCGCGAACTGTGGTGT
TCAGGACCAGCGCATGCGCGTCGGTCCGGCGTCCGAGTCCTCCTGATCGGGGCTTTGCCA
GAGCGGGTGTCAGCCCTCTACGGCGCCGGTATCGACGTGCCCGCCACGTCCTCGGAGTCG
GG-TTGTTTGATAATGCAGCCCAAAGT-GGGTGGTAAACTCCATCTAAGGCTAAATACGG
ACACGAGTCCGATAGCGAACAAGTACCGTGAGGGAAAGTTGAAAAGAACTTTGAAGAGAG
AGTTCAACAGTACGTGAAACCGTTTAGAGGCAAACGGAGAGGACCGCAAAGTCCGCTCGT
CGGATTCAACCTGCC-GGCTGCTCGGCTC-GTT--CGTCG--TCGCATCCGCAAGGGGCG
C-GACGGG--CGAGTG--TCGGGGCGGTCGACGGGTGCACTTTCGGCGGGCGGAGCGCCA
CGACCGGTTCGTCGGCGGTCAGAAGCCCTCGGGGAAGGTGGCCGATCGCGCAAGCGATCG
GTGTTATAGACCCGGGCGGCGTTGGCCCGCTGACGGACCGAGGAAGACTGCATCGCGCGG
TCGGTCGCGGCTCCGTCGCTCCGTGCGTCCGTTCGAACTGCGGGGACTGTCGTCAGTGCC
CGCTAG-CCGCGAG-CGTACG-GTGGTGAT--GGATGTCC-GAGGCCGGCTCGGGGTCGG
TGGCGAATCGGTCGGTTACCTGTCCGA---
>Chaetogaster_sp_134
--ATTA-AT-AAGCGGAGGAAAAGAAACCTAACCAGGATTTCCCTCAGTAACGGCGAGTG
AAGCGGGAAGAGCCCAGCACCGAATCGCACGTTC-TGTTGGACGTCGCGAACTGTGGTGT
TTAGGACTAGCGCATGTGCGTCGGTCCGGCGTCCGAGTCCTCCTGATCGGGGCTTTGCCA
GAGCGGGTGTCAGCCCTCTACGGCGCCGGAA-CGACGTGCCCGCCACGTCCTCGGAGTCG
GG-TTGTTTGATAATGCAGCCCAAAGT-GGGTGGTAAACTCCATCTAAGGCTAAATACGG
ACACGAGTCCGATAGCGAACAAGTACCGTGAGGGAAAGTTGAAAAGAACTTTGAAGAGAG
AGTTCAACAGTACGTGAAACCGTTTAGAGGCAAACGGAGAGGACCGCAAAGTCTGCCCGT
CGGATTCAACTTGCC-GGCCGGGTGTCGGTGGT--CGTCG--TCGCATCCGCAAGGGGCG
C-GGCGACCTCG------CACGCTCGGTCGGCGGGTGCACTTTCGGCGGGTGGAGCGCCA
CGACCGGTTCGTCGGCGGTCAGAAGCCTCCGGGGAAGGTGGCCGTCGCCGCAAGGCTTCG
GTGTTATAGACCCGGACGGCGTTGGCCCGTCGGCGGACCGAGGAAGACTGC-TAGCGCGG
CCGGTCGCGGCATCGCGGCTCCGTGCGTCCGTTCGATCTGTGGGGACTGTCGTCAGTGCC
CGCTAA-CCGCGGG-CGTTCG-GTGGCTGC--GGTTGTCC-GCGGCCGGCTTGGGGTCGG
TGGCGAATCGGTCGGTTACCTGTCCGA---
>C_diastrophus_139
--ATTA-AT-AAGCGGAGGAAAAGAAA-CTAACCAGGA-TTCCCTCAGTAACGGCGAGTG
AAGCGGGAAGAGCCCAGCACCGAATCGCACG-TC-TTTTGGACGTCGCGAACTGTGGTGT
TCAGGACCAGCGCATGCGCGTCGGTCCGGCGTCCGAGTCCTCCTGATCGGGGCTTTGCCA
GAGCGGGTGTCAGCCCTCTACGGCGCCGGTATCGACGTGCCCGCCACGTCCTCGGAGTCG
GG-TTGTTTGATAATGCAGCCCAAAGT-GGGTGGTAAACTCCATCTAAGGCTAAATACGG
ACACGAGTCCGATAGCGAACAAGTACCGTGAGGGAAAGTTGAAAAGAACTTTGAAGAGAG
AGTTCAACAGTACGTGAAACCGTTTAGAGGCAAACGGAGAGGACCGCAAAGTCCGCTCGT
CGGATTCAACCTGTC-GGCCGTTCGGCCC-GTC--CGTCG--TCGCATCCGCAAGGGGCG
C-GACGGA--CGGTCG--TCTGGGCGGTCGACGGGTGCACTTTCGGCGGGCGGAGCGCCA
CGACCGGTTCGTCGGCGGTCAGAAGCCCTCGGGGAAGGTGGCCGATTCCGCAAGGTTTCG
GTGTTATAGACCCGGGCGGCGTTGGCCCGCTGACGGACCGAGGAAGACTGCATCGCGCGG
TCGGTTGCGGCTCTGCTGCTCCGTGCGTCCGTTCGAACTGCGGGGACTGTCGTCAGTGCC
CGCTAG-CCGCGAG-CGTACG-GCGGTGGT--GGATGTCC-GCGGCCGACTCGGGGTCGG
TGGCGAATCGGTCGGTTACCTGTCCGA---
>Chaetogaster_sp_165
--ATT--AATAAGCGGAGGAAAAGAAACCTAACCAGGATTTCCCTCAGTAACGGCGAGTG
AAGCGGGAAGAGCCCAGCACCGAATCGCACGTTC-TGTTGGACGTCGCGAACTGTGGTGT
TTAGGACTAGCGCATGTGCGTCGGTCCGGCGTCCGAGTCCTCCTGATCGGGGCTTTGCCA
GAGCGGGTGTCAGCCCTCTACGGCGCCGG-AACGACGTGCCCGCCACGTCCTCGGAGTCG
GG-TTGTTTGATAATGCAGCCCAAAGT-GGGTGGTAAACTCCATCTAAGGCTAAATACGG
ACACGAGTCCGATAGCGAACAAGTACCGTGAGGGAAAGTTGAAAAGAACTTTGAAGAGAG
AGTTCAACAGTACGTGAAACCGTTTAGAGGCAAACGGAGAGGACCGCAAAGTCTGCCCGT
CGGATTCAACTTGCC-GGCCGGGTGTCGGTGGT--CGTCG--TCGCATCCGCAAGGGGCG
C-GGCGACCTCG------CACGCTCGGTCGGCGGGTGCACTTTCGGCGGGTGGAGCGCCA
CGACCGGTTCGTCGGCGGTCAGAAGCCTCCGGGGAAGGTGGCCGTCGCCGCAAGGCTTCG
GTGTTATAGACCCGGACGGCGTTGGCCCGTCGGCGGACCGAGGAAGACTGC-TAGCGCGG
CCGGTCGCGGCATCGCGGCTCCGTGCGTCCGTTCGATCTGTGGGGACTGTCGTCAGTGCC
CGCTAA-CCGCGGG-CGTTCG-GTGGCTGC--GGTTGTCC-GCGGCCGGCTTGGGGTCGG
TGGCGAATCGGTCGGTTACCTGTCCGA---
>C_langi_87
--ATTA-AT-AAGCGGAGGAAAAGAAA-CTAACCAGGA-TTCCCTCAGTAACGGCGAGTG
AAGCGGGAAGAGCCCAGCACCGAATCGCACG-TCTTTTCGGACGTCGCGAACTGTGGTGT
TCAGGACTAGCGCATGTGCGTCGGTCCGGCGTCCGAGTCCTCCTGATCGGGGCTTTGCCA
GAGCGGGTGTCAGCCCTCTACGGCGCCGGTACCGACGTGCCCGCCACGTCCTCGGAGTCG
GG-TTGTTTGATAATGCAGCCCAAAGT-GGGTGGTAAACTCCATCTAAGGCTAAATACGG
ACACGAGTCCGATAGCGAACAAGTACCGTGAGGGAAAGTTGAAAAGAACTTTGAAGAGAG
AGTTCAACAGTACGTGAAACCGTTTAGAGGCAAACGGAGAGGACCGCAAAGTCTGCCCGT
CGGATTCAATCCGTC-GGCCGTCCGGCCC-GTC--TGTCG--TCGCATCCGCAAGGGGCG
C-GACGGA--CGG-TGCTATCGGGCGGTCGACGGGTGCACTTTCGGCGGGCGGAGCGCCA
CGACCGGTTCGTCGGCGGTCAGAAGCCCTCGGGGAAGGTGGCCGATTCCGCAAGGTTTCG
GTGTTATAGACCCGGGTGGCGTTGGCCCGCTGGCGGACCGAGGAAGAC-GCATCGCGCGG
TCGGTTTCGGCTCTGTGGTTCCGTGCGTCCGTTCGAACTGCGGGGACTGTCGTCAGTGCC
CGCTAG-CCGCGGG-CGTACG-GTGGCCGG--GGATGTCC-GAGTCCGGCTCGGGGTCGG
TGGCGAATCGGTCGGTTACCTGTCCGA---
>C_langi_90
--ATTA-AT-AAGCGGAGGAAAAGAAA-CTAACCAGGA-TTCCCTCAGTAACGGCGAGTG
AAGCGGGAAGAGCCCAGCACCGAATCGCACG-TC-TTTCGGACGTCGCGAACTGTGGTGT
TCAGGACTAGCGCATGTGCGTCGGTCCGGCGTCCGAGTCCTCCTGATCGGGGCTTTGCCA
GAGCGGGTGTCAGCCCTCTACGGCGCCGGTACCGACGTGCCCGCCACGTCCTCGGAGTCG
GG-TTGTTTGATAATGCAGCCCAAAGT-GGGTGGTAAACTCCATCTAAGGCTAAATACGG
ACACGAGTCCGATAGCGAACAAGTACCGTGAGGGAAAGTTGAAAAGAACTTTGAAGAGAG
AGTTCAACAGTACGTGAAACCGTTTAGAGGCAAACGGAGAGGACCGCAAAGTCTGCCCGT
CGGATTCAATCCGTC-GGCCGTCCGGCCC-GTC--TGTCG--TCGCATCCGCAAGGGGCG
C-GACGGA--CGG-TGCTATCGGGCGGTCGACGGGTGCACTTTCGGCGGGCGGAGCGCCA
CGACCGGTTCGTCGGCGGTCAGAAGCCCTCGGGGAAGGTGGCCGATTCCGCAAGGTTTCG
GTGTTATAGACCCGGGTGGCGTTGGCCCGCTGGCGGACCGAGGAAGAC-GCATCGCGCGG
TCGGTTTCGGCTCTGTGGTTCCGTGCGTCCGTTCGAACTGCGGGGACTGTCGTCAGTGCC
CGCTAG-CCGCGGG-CGTACG-GTGGCCGG--GGATGTCC-GAGTCCGGTTGGGGTTCGG
TGGCGAATCGGTCGGTTACTTGTCGAT---
>C_diastrophus_CDS2
TAAGTATATTTATAAGCGGAGGAAAGAACTAACTAGGA-TTCCCTCAGTAACGGCGAGTG
AAGCGGGAAGAGCCCAGCACCGAATCGCACG-TC-TGTTGGACGTCGCGAACTGTGGTGT
TTAGGACTAGCGCATGTGCGTCGGTCCGGCGTCCGAGTCCTCCTGATCGGGGCTTTGCCA
GAGCGGGTGTCAGCCCTCTACGGCGCCGGTATCGACGTGCCCGCCACGTCCTCGGAGTCG
GG-TTGTTTGATAATGCAGCCCAAAGT-GGGTGGTAAACTCCATCTAAGGCTAAATACGG
ACACGAGTCCGATAGCGAACAAGTACCGTGAGGGAAAGTTGAAAAGAACTTTGAAGAGAG
AGTTCAACAGTACGTGAAACCGTTTAGAGGCAAACGGAGAGGACCGCAAAGTCTGCCCGT
CGGATTCAATCTGGCTGGCTGCTCGGCGC-GTC--TGTCG--CAGCATCCGCAAGGGGCT
C-GGCGGGCGCGC-----TACGGGTGGTCGACGGATGCACTTTCGGCGGGCGGAGCGCCA
CGACCGGTTCGTCGGCGGTCAGAAGCCCTCGGGGAAGGTGGCCGATTCCGCAAGGTTTCG
GTGTTATAGACCCGGGCGGCGTTGGCCCGCTGGCGGACCGAGGAAGAC--GCGAGCGCGG
TCGGTCTCGGCCTGGTCGCTCCGTGCGTCCGTTCGAACTGCGGGGACTGTCGTCAGTGCC
CGCAAA-CCGCGCGACGTACG-GCGGCGCC--CGGTGTCCGGTGATCGGCTCGGGGTCGG
TGGCGAATCGGTCGGTTACCTGTCCGA---
>Chaetogaster_sp_Glatt6
--ATTA-AT-AAGCGGAGGAAAAGAAA-CTAACCAGGA-TTCCCTCAGTAACGGCGAGTG
AAGCGGGAAGAGCCCAGCACCGAATCGCACG-TC-TTTCGGACGTCGCGAACTGTGGTGT
TCAGGACCAGCGCATGTGCGTCGGTCCGGCGTCCGAGTCCTCCTGATCGGGGCTTTGCCA
GAGCGGGTGTCAGCCCTCTACGGCGCCGGTACCGACGTGCCCGCCACGTCCTCGGAGTCG
GG-TTGTTTGATAATGCAGCCCAAAGT-GGGTGGTAAACTCCATCTAAGGCTAAATACGG
ACACGAGTCCGATAGCGAACAAGTACCGTGAGGGAAAGTTGAAAAGAACTTTGAAGAGAG
AGTTCAACAGTACGTGAAACCGTTTAGAGGCAAACGGAGAGGACCGCAAAGTCCGCTCGT
CGGATTCAGCCTGCC-GATCGCTCGGCCC-GTC--CGTCGTTTCGCATCCGCAAGGGGCG
C-GACGGA--CGG-TGCTACCGGGCGATCGACGGGTGCACTTTCGGCGGGCGGAGCGCCA
CGACCGGTTCGTCGGCGGTCAGAAGCCCTCGGGGAAGGTGGCCGATTCCGCAAGGTTTCG
GTGTTATAGACCCGGGTGGCGTTGGCCCGCTGGCGGACCGAGGAAGACTGCATCGCGCGG
TCGGTCGTCGCTCTCCGGTTCCGTGCGTCCGTTCGAACTGCGGGGACTGTCGTCAGTGCC
CGCTAG-CCGCGAG-CGCACG-GCGACCGG--GGATGTCG-GAGGCCGGCTCGGGGTCGG
TGGCGAATCGGTCGGTTACCTGTCCGA---
>C_diastrophus_CDS1
--------------------------A-CTAACTAGGA-TTCCCTCAGTAACGGCGAGTG
AAGCGGGAAGAGCCCAGCACCGAATCGCACG-TC-TGTTGGACGTCGCGAACTGTGGTGT
TTAGGACTAGCGCATGTGCGTCGGTCCGGCGTCCGAGTCCTCCTGATCGGGGCTTTGCCA
GAGCGGGTGTCAGCCCTCTACGGCGCCGGTATCGACGTGCCCGCCACGTCCTCGGAGTCG
GG-TTGTTTGATAATGCAGCCCAAAGT-GGGTGGTAAACTCCATCTAAGGCTAAATACGG
ACACGAGTCCGATAGCGAACAAGTACCGTGAGGGAAAGTTGAAAAGAACTTTGAAGAGAG
AGTTCAACAGTACGTGAAACCGTTTAGAGGCAAACGGAGAGGACCGCAAAGTCTGCCCGT
CGGATTCAATCTGGCTGGCTGCTCGGCGC-GTC--TGTCG--CAGCATCCGCAAGGGGCT
C-GGCGGG--CGCGC---TACGGGTGGTCGACGGATGCACTTTCGGCGGGCGGAGCGCCA
CGACCGGTTCGTCGGCGGTCAGAAGCCCTCGGGGAAGGTGGCCGATTCCGCAAGGTTTCG
GTGTTATAGACCCGGGCGGCGTTGGCCCGCTGGCGGACCGAGGAAGAC------------
------------------------------------------------------------
---------GCGNG-CGCGC----------------------------------------
------------------------------
>C_setosus_111
--ATTA-AT-AAGCGGAGGAAAAGAAA-CTAACCAGGA-TTCCCTCAGTAACGGCGAGTG
AAGCGGGAAGAGCCCAGCACCGAATCGCACG-TC-TGTTGGACGTCGCGAACTGTGGTGT
TCAGGACCAGCGCATGCGCGTCGGTCCGGCGTCCGAGTCCTCCTGATCGGGGCTTTGCCA
GAGCGGGTGTCAGCCCTCTACGGCGCCGGTATCGACGTGCCCGCCACGTCCTCGGAGTCG
GG-TTGTTTGATAATGCAGCCCAAAGT-GGGTGGTAAACTCCATCTAAGGCTAAATACGG
ACACGAGTCCGATAGCGAACAAGTACCGTGAGGGAAAGTTGAAAAGAACTTTGAAGAGAG
AGTTCAACAGTACGTGAAACCGTTTAGAGGCAAACGGAGAGGACCGCAAAGTCTGCCCGT
CGGATTCAATCTGTC-GGCGGTTCGGGCC-GTCT-CGTCG---CGCATCCGCAAGGGGCG
C-GGCGCGCACGGTCG----CGGATCGTCGAAAGGTGCACTTTCGGCGGGCGGAGCGCCA
CGACCGGTTCGCCGGCAGTCAGAAGCTCCCGGGGAAGGTGGCCGTCGCCGCAAGGCTTCG
GTGTTATAGACCCGGGCGGCGTTGGCCTGCTGGCGGACCGAGGAAGAC----ACGCGCGG
TCGGCCGCGGCCCGGTCGCTCCGTGCGCTCGTTCGAACTGCGGGGACTGTCGTCAGTGCC
CGCTAG-CCGCGAG-CGTTCG-GTGGTGGCCGGTCTCCGCCGAGGTCGTCTCGGGTTCGG
TGGCGAATCGGTCGGTTACAA---------
>C_setosus_138
--ATTA-AT-AAGCGGAGGAAAAGAAA-CTAACCAGGA-TTCCCTCAGTAACGGCGAGTG
AAGCGGGAAGAGCCCAGCACCGAATCGCACG-TC-TGTTGGACGTCGCGAACTGTGGTGT
TCAGGACCAGCGCATGCGCGTCGGTCCGGCGTCCGAGTCCTCCTGATCGGGGCTTTGCCA
GAGCGGGTGTCAGCCCTCTACGGCGCCGGTATCGACGTGCCCGCCACGTCCTCGGAGTCG
GG-TTGTTTGATAATGCAGCCCAAAGT-GGGTGGTAAACTCCATCTAAGGCTAAATACGG
ACACGAGTCCGATAGCGAACAAGTACCGTGAGGGAAAGTTGAAAAGAACTTTGAAGAGAG
AGTTCAACAGTACGTGAAACCGTTTAGAGGCAAACGGAGAGGACCGCAAAGTCTGCCCGT
CGGATTCAATCTGTC-GGCGGTTCGGGCC-GTC-TCGTCG---CGCATCCGCAAGGGGCG
C-GGCGCGCACGGTCG----CGGATCGTCGAAAGGTGCACTTTCGGCGGGCGGAGCGCCA
CGACCGGTTCGCCGGCAGTCAGAAGCTCCCGGGGAAGGTGGCCGTCGCCGCAAGGCTTCG
GTGTTATAG---------------------------------------------------
------------------------------------------------------------
------------------------------------------------------------
------------------------------
>C_setosus_147
--ATTA-AT-AAGCGGAGGAAAAGAAA-CTAACCAGGA-TTCCCTCAGTAACGGCGAGTG
AAGCGGGAAGAGCCCAGCACCGAATCGCACG-TC-TGTTGGACGTCGCGAACTGTGGTGT
TCAGGACCAGCGCATGCGCGTCGGTCCGGCGTCCGAGTCCTCCTGATCGGGGCTTTGCCA
GAGCGGGTGTCAGCCCTCTACGGCGCCGGTATCGACGTGCCCGCCACGTCCTCGGAGTCG
GG-TTGTTTGATAATGCAGCCCAAAGT-GGGTGGTAAACTCCATCTAAGGCTAAATACGG
ACACGAGTCCGATAGCGAACAAGTACCGTGAGGGAAAGTTGAAAAGAACTTTGAAGAGAG
AGTTCAACAGTACGTGAAACCGTTTAGAGGCAAACGGAGAGGACCGCAAAGTCTGCCCGT
CGGATTCAATCTGTC-GGCGGTTCGGGCC-GTCT-CGTCG---CGCATCCGCAAGGGGCG
C-GGCGCGCACGGTCG----CGGATCGTCGAAAGGTGCACTTTCGGCGGGCGGAGCGCCA
CGACCGGTTCGCCGGCAGTCAGAAGCTCCCGGGGAAGGTGGCCGTCGCCGCAAGGCTTCG
GTGTTATAGACCCGGGCGGCGTTGGCCTGCTGGCGGACCGAGGAAGAC----ACGCGCGG
TCGGCCGCGGCCCGGTCGCTCCGTGCGCTCGTTCGAACTGCGGGGACTGTCGTCAGTGCC
CGCTAG-CCGCGAG-CGTTCG-GTGGTGGCCGGTCTCGCC-GAGGTCGGCTCGGGGTCGG
TGGCGAATCGGTCGGTTACCTGTCCGA---
>C_diastrophus_128
-------------------------AA-CTAACCAGGA--TTCCTCAGTAACGGCGAGTG
AAGCGGGAAGAGCCCAGCACCGAATCGCACG-TC-TTTCGGACGTCGCGAACTGTGGTGT
TCAGGACCAGCGCATGCGCGTCGGTCCGGCGTCCGAGTCCTCCTGATCGGGGCTTTGCCA
GAGCGGGTGTCAGCCCTCTACGGCGCCGGTATCGACGTGCCCGCCACGTCCTCGGAGTCG
GG-TTGTTTGATAATGCAGCCCAAAGT-GGGTGGTAAACTCCATCTAAGGCTAAATACGG
ACACGAGTCCGATAGCGAACAAGTACCGTGAGGGAAAGTTGAAAAGAACTTTGAAGAGAG
AGTTCAACAGTACGTGAAACCGTTTAGAGGCAAACGGAGAGGACCGCAAAGTCCGCTCGT
CGGATTCAACCTGCC-GGCTGCTCGGCTC-GTT--CGTCG--TCGCATCCGCAAGGGGCG
C-GACGGG--CGAGTGTCTCGGGGTGGTCGACGGGTGCACTTTCGGCGGGCGGAGCGCCA
CGACCGGTTCGTCGGCGGTCAGAAGCCCTCGGGGAAGGTGGCCGATCGCGCAAGCGATCG
GTGTTATAGACCCGGGCGGCGTTGGCCCGCTGACGGACCGAGGAAGACTGCATCGCGCGG
TCGGTCGCGGCTCCGTCGCTCCGTGCGTCCGTTCGAACTGCGGGGACTGTCGTCAGTGCC
CGCTAG-CCGCGAG-CGTACG-GTGGTGAT--GGATGTCC-GAGGCCGGCTCGGGGTCGG
AA----------------------------
>C_diastrophus_129
----------ATATAGCGAGGAAAAGAACTAACCAGGA--TCCCTCAGTAACGGCGAGTG
AAGCGGGAAGAGCCCAGCACCGAATCGCACG-TC-TTTCGGACGTCGCGAACTGTGGTGT
TCAGGACCAGCGCATGCGCGTCGGTCCGGCGTCCGAGTCCTCCTGATCGGGGCTTTGCCA
GAGCGGGTGTCAGCCCTCTACGGCGCCGGTATCGACGTGCCCGCCACGTCCTCGGAGTCG
GG-TTGTTTGATAATGCAGCCCAAAGT-GGGTGGTAAACTCCATCTAAGGCTAAATACGG
ACACGAGTCCGATAGCGAACAAGTACCGTGAGGGAAAGTTGAAAAGAACTTTGAAGAGAG
AGTTCAACAGTACGTGAAACCGTTTAGAGGCAAACGGAGAGGACCGCAAAGTCCGCTCGT
CGGATTCAACCTGCC-GGCTGCTCGGCTC-GTT--CGTCG--TCGCATCCGCAAGGGGCG
C-GACGGG--CGAGTG--TCGGGGCGGTCGACGGGTGCACTTTCGGCGGGCGGAGCGCCA
CGACCGGTTCGTCGGCGGTCAGAAGCCCTC-GGGAAGGTGGCCGATCGCGCAAGCGATCG
GTGTTATAGACCCGGGCGGCGTTGGCCCGCTGACGGACCGAGGAAGACTGCATCGCGCGG
TCGGTCGCGGCTCCGTCGCTCCGTGCGTCCGTTCGAACTGCGGGGACTGTCGTCAGTGCC
CGCTAG-CCGCGAG-CGTACG-GTGGTGAT--GGATGTCC-GAGGCCGGCTCGGGGTCG-
-----AATCGGTCGGTTAC-----------
>C_diastrophus_131
--ATTATA-------GCGAGGAAAGAA-CTAAC-AGGA--TTCCTCAGTAACGGCGAGTG
AAGCGGGAAGAGCCCAGCACCGAATCGCACG-TC-TTTTGGACGTCGCGAACTGTGGTGT
TCAGGACCAGCGCATGCGCGTCGGTCCGGCGTCCGAGTCCTCCTGATCGGGGCTTTGCCA
GAGCGGGTGTCAGCCCTCTACGGCGCCGGTATCGACGTGCCCGCCACGTCCTCGGAGTCG
GG-TTGTTTGATAATGCAGCCCAAAGT-GGGTGGTAAACTCCATCTAAGGCTAAATACGG
ACACGAGTCCGATAGCGAACAAGTACCGTGAGGGAAAGTTGAAAAGAACTTTGAAGAGAG
AGTTCAACAGTACGTGAAACCGTTTAGAGGCAAACGGAGAGGACCGCAAAGTCCGCTCGT
CGGATTCAACCTGTC-GGCCGTTCGGCCC-GTC--CGTCG--TCGCATCCGCAAGGGGCG
C-GACGGA--CGGTCG--TCTGGGCGGTCGACGGGTGCACTTTCGGCGGGCGGAGCGCCA
CGACCGGTTCGTCGGCGGTCAGAAGCCCTCGGGGAAGGTGGCCGATTCCGCAAGGTTTCG
GTGTTATAGACCCGGGCGGCGTTGGCCCGCTGACGGACCGAGGAAGACTGCATCGCGCGG
TCGGTTGCGGCTCTGCTGCTCCGTGCGTCCGTTCGAACTGCGGGGACTGTCGTCAGTGCC
CGCTAG-CCGCGAG-CGTACG-GCGGTGGT--GGATGTCC-GCGGCCGACTCGGGGTCGG
TGCGAA------------------------
>C_langi_132
--ATTA-AT-AAGCGGAGGAAAAGAAA-ACTACCAGGA-TTCCCTCAGTAACGGCGAGTG
AAGCGGGAAGAGCCCAGCACCGAATCGCACG-TC-TTTCGGACGTCGCGAACTGTGGTGT
TCAGGACTAGCGCATGTGCGTCGGTCCGGCGTCCGAGTCCTCCTGATCGGGGCTTTGCCA
GAGCGGGTGTCAGCCCTCTACGGCGCCGGTACCGACGTGCCCGCCACGTCCTCGGAGTCG
GGTTTGTTTGATAATGCAGCCCAAAGT-GGGTGGTAAACTCCATCTAAGGCTAAATACGG
ACACGAGTCCGATAGCGAACAAGTACCGTGAGGGAAAGTTGAAAAGAACTTTGAAGAGAG
AGTTCAACAGTACGTGAAACCGTTTAGAGGCAAACGGAGAGGACCGCAAAGTCTGCCCGT
CGGATTCAATCCGTC-GGCCGTCCGGCCC-GTC--TGTCG--TCGCATCCGCAAGGGGCG
C-GACGGA--CGG-TGCTATCGGGCGGTCGACGGGTGCACTTTCGGCGGGCGGAGCGCCA
CGACCGGTTCGTCGGCGGTCAGAAGCCCTCGGGGAAGGTGGCCGATTCCGCAAGGTTTCG
GTGTTATAGACCCGGGTGGCGTTGGCCCGCTGGCGGACCGAGGAAGAC-GCATCGCGCGG
TCGGTTTCGGCTCTGTGGTTCCGTGCGTCCGTTCGAACTGCGGGGACTGTCGTCAGTGCC
CGCTAG-CCGCGGG-CGTACG-GTGGCCGG--GGATGTCC-GAGTCCGGCTC-GGGTCGG
T-GCGAA-----------------------
>C_langi_140
--ATTA------TTAGCGGAGAAAGAA-CT-ACCAGGA-TTCCCTCAGTAACGGCGAGTG
AAGCGGGAAGAGCCCAGCACCGAATCGCACG-TC-TTTCGGACGTCGCGAACTGTGGTGT
TCAGGACTAGCGCATGTGCGTCGGTCCGGCGTCCGAGTCCTCCTGATCGGGGCTTTGCCA
GAGCGGGTGTCAGCCCTCTACGGCGCCGGTACCGACGTGCCCGCCACGTCCTCGGAGTCG
GG-TTGTTTGATAATGCAGCCCAAAGT-GGGTGGTAAACTCCATCTAAGGCTAAATACGG
ACACGAGTCCGATAGCGAACAAGTACCGTGAGGGAAAGTTGAAAAGAACTTTGAAGAGAG
AGTTCAACAGTACGTGAAACCGTTTAGAGGCAAACGGAGAGGACCGCAAAGTCTGCCCGT
CGGATTCAATCCGTC-GGCCGTCCGGCCC-GTC--TGTCG--TCGCATCCGCAAGGGGCG
C-GACGGA--CGG-TGCTATCGGGCGGTCGACGGGTGCACTTTCGGCGGGCGGAGCGCCA
CGACCGGTTCGTCGGCGGTCAGAAGCCCTCGGGGAAGGTGGCCGATTCCGCAAGGTTTCG
GTGTTATAGACCCGGGTGGCGTTGGCCCGCTGGCGGACCGAGGAAGAC-GCATCGCGCGG
TCGGTTTCGGCTCTGTGGTTCCGTGCGTCCGTTCGAACTGCGGGGACTGTCGTCAGTGCC
CGCTAG-CCGCGGG-CGTACG-GTGGCCGG--GGATGTCC-GAGTCCGGCTC-GGGTCGG
T-GCGAATCGGTCGGTTAC-TGTCCGA---
>C_diastrophus_141
---------------------------------------TTCCCTCAGTAACGGCGAGTG
AAGCGGGAAGAGCCCAGCACCGAATCGCACG-TC-TTTCGGACGTCGCGAACTGTGGTGT
TCAGGACCAGCGCATGCGCGTCGGTCCGGCGTCCGAGTCCTCCTGATCGGGGCTTTGCCA
GAGCGGGTGTCAGCCCTCTACGGCGCCGGTATCGACGTGCCCGCCACGTCCTCGGAGTCG
GG-TTGTTTGATAATGCAGCCCAAAGT-GGGTGGTAAACTCCATCTAAGGCTAAATACGG
ACACGAGTCCGATAGCGAACAAGTACCGTGAGGGAAAGTTGAAAAGAACTTTGAAGAGAG
AGTTCAACAGTACGTGAAACCGTTTAGAGGCAAACGGAGAGGACCGCAAAGTCCGCTCGT
CGGATTCAACCTGCC-GGCTGCTCGGCTC-GTT--CGTCG--TCGCATCCGCAAGGGGCG
C-GACGGG--CGAGTGTCTCGGGGTGGTCGACGGGTGCACTTTCGGCGGGCGGAGCGCCA
CGACCGGTTCGTCGGCGGTCAGAAGCCCTCGGGGAAGGTGGCCGATCGCGCAAGCGATCG
GTGTTATAGACCCGGGCGGCGTTGGCCCGCTGACGGACCGAGGAAGACTGCATCGCGCGG
TCGGTCGCGGCTCCGTCGCTCCGTGCGTCCGTTCGAACTGCGGGGACTGTCGTCAGTGCC
CGCTAG-CCGCGAG-CGTACG-GTGGTGAT--GGATGTCC--------GCTCGGGTCGGT
--GCAAATCGGTCGGTTACCTGTACAA---
>C_langi_142
--ATTA-------TAGCGAGGAAAAGA-ACTACCAGGA-TTCCCTCAGTAACGGCGAGTG
AAGCGGGAAGAGCCCAGCACCGAATCGCACG-TC-TTTCGGACGTCGCGAACTGTGGTGT
TCAGGACTAGCGCATGTGCGTCGGTCCGGCGTCCGAGTCCTCCTGATCGGGGCTTTGCCA
GAGCGGGTGTCAGCCCTCTACGGCGCCGGTACCGACGTGCCCGCCACGTCCTCGGAGTCG
GG-TTGTTTGATAATGCAGCCCAAAGT-GGGTGGTAAACTCCATCTAAGGCTAAATACGG
ACACGAGTCCGATAGCGAACAAGTACCGTGAGGGAAAGTTGAAAAGAACTTTGAAGAGAG
AGTTCAACAGTACGTGAAACCGTTTAGAGGCAAACGGAGAGGACCGCAAAGTCTGCCCGT
CGGATTCAATCCGTC-GGCCGTCCGGCCC-GTC--TGTCG--TCGCATCCGCAAGGGGCG
C-GACGGA--CGG-TGCTATCGGGCGGTCGACGGGTGCACTTTCGGCGGGCGGAGCGCCA
CGACCGGTTCGTCGGCGGTCAGAAGCCCTCGGGGAAGGTGGCCGATTCCGCAAGGTTTCG
GTGTTATAGACCCGGGTGGCGTTGGCCCGCTGGCGGACCGAGGAAGAC-GCATCGCGCGG
TCGGTTTCGGCTCTGTGGTTCCGTGCGTCCGTTCGAACTGCGGGGACTGTCGTCAGTGCC
CGCTAG-CCGCGGG-CGTACG-GTGGCCGG--GGATGTCC-GAGT---------------
------------------------------
>C_diastrophus_148
--ATT--AT-AAGCGGAGGAAAAGAAA-CTAACCAGGA-TTCCCTCAGTAACGGCGAGTG
AAGCGGGAAGAGCCCAGCACCGAATCGCACG-TC-TTTTGGACGTCGCGAACTGTGGTGT
TCAGGACCAGCGCATGCGCGTCGGTCCGGCGTCCGAGTCCTCCTGATCGGGGCTTTGCCA
GAGCGGGTGTCAGCCCTCTACGGCGCCGGTATCGACGTGCCCGCCACGTCCTCGGAGTCG
GG-TTGTTTGATAATGCAGCCCAAAGT-GGGTGGTAAACTCCATCTAAGGCTAAATACGG
ACACGAGTCCGATAGCGAACAAGTACCGTGAGGGAAAGTTGAAAAGAACTTTGAAGAGAG
AGTTCAACAGTACGTGAAACCGTTTAGAGGCAAACGGAGAGGACCGCAAAGTCCGCTCGT
CGGATTCAACCTGTC-GGCCGTTCGGCCC-GTC--CGTCG--TCGCATCCGCAAGGGGCG
C-GACGGA--CGGTCG--TCTGGGCGGTCGACGGGTGCACTTTCGGCGGGCGGAGCGCCA
CGACCGGTTCGTCGGCGGTCAGAAGCCCTCGGGGAAGGTGGCCGATTCCGCAAGGTTTCG
GTGTTATAGACCCGGGCGGCGTTGGCCCGCTGACGGACCGAGGAAGACTGCATCGCGCGG
TCGGTTGCGGCTCTGCTGCTCCGTGCGTCCGTTCGAACTGCGGGGACTGTCGTCAGTGCC
CGCTAG-CCGCGAG-CGTACG-GCGGTGGT--GGATGTCC-GCGGCCGACTCGGGGTCGG
TGGCGAATCGGTCGGTTACCTGTCCGA---
>C_langi_149
--ATTA----TAGCGGAGGAAAAGAAA-CTAAC-AGGA-TTCCCTCAGTAACGGCGAGTG
AAGCGGGAAGAGCCCAGCACCGAATCGCACG-TC-TTTCGGACGTCGCGAACTGTGGTGT
TCAGGACTAGCGCATGTGCGTCGGTCCGGCGTCCGAGTCCTCCTGATCGGGGCTTTGCCA
GAGCGGGTGTCAGCCCTCTACGGCGCCGGTACCGACGTGCCCGCCACGTCCTCGGAGTCG
GG-TTGTTTGATAATGCAGCCCAAAGT-GGGTGGTAAACTCCATCTAAGGCTAAATACGG
ACACGAGTCCGATAGCGAACAAGTACCGTGAGGGAAAGTTGAAAAGAACTTTGAAGAGAG
AGTTCAACAGTACGTGAAACCGTTTAGAGGCAAACGGAGAGGACCGCAAAGTCTGCCCGT
CGGATTCAATCCGTC-GGCCGTCCGGCCC-GTC--TGTCG--TCGCATCCGCAAGGGGCG
C-GACGGA--CGG-TGCTATCGGGCGGTCGACGGGTGCACTTTCGGCGGGCGGAGCGCCA
CGACCGGTTCGTCGGCGGTCAGAAGCCCTCGGGGAAGGTGGCCGATTCCGCAAGGTTTCG
GTGTTATAGACCCGGGTGGCGTTGGCCCGCTGGCGGACCGAGGAAGAC-GCATCGCGCGG
TCGGTTTCGGCTCTGTGGTTCCGTGCGTCCGTTCGAACTGCGGGGACTGTCGTCAGTGCC
CGCTAG-CCGCGGG-CGTACG-GTGGCCGG--GGATGTCC-GAGTCCGGCTC-GGGTCGG
TGGCGAATCGGTCGGTTACCTGTCCGA---
>C_langi_150
--ATTATA-------GCGAGAAAAGAA-CTAAC-AGGA-TTCCCTCAGTAACGGCGAGTG
AAGCGGGAAGAGCCCAGCACCGAATCGCACG-TC-TTTCGGACGTCGCGAACTGTGGTGT
TCAGGACTAGCGCATGTGCGTCGGTCCGGCGTCCGAGTCCTCCTGATCGGGGCTTTGCCA
GAGCGGGTGTCAGCCCTCTACGGCGCCGGTACCGACGTGCCCGCCACGTCCTCGGAGTCG
GG-TTGTTTGATAATGCAGCCCAAAGT-GGGTGGTAAACTCCATCTAAGGCTAAATACGG
ACACGAGTCCGATAGCGAACAAGTACCGTGAGGGAAAGTTGAAAAGAACTTTGAAGAGAG
AGTTCAACAGTACGTGAAACCGTTTAGAGGCAAACGGAGAGGACCGCAAAGTCTGCCCGT
CGGATTCAATCCGTC-GGCCGTCCGGCCC-GTC--TGTCG--TCGCATCCGCAAGGGGCG
C-GACGGA--CGG-TGCTATCGGGCGGTCGACGGGTGCACTTTCGGCGGGCGGAGCGCCA
CGACCGGTTCGTCGGCGGTCAGAAGCCCTCGGGGAAGGTGGCCGATTCCGCAAGGTTTCG
GTGTTATAGACCCGGGTGGCGTTGGCCCGCTGGCGGACCGAGGAAGAC-GCATCGCGCGG
TCGGTTTCGGCTCTGTGGTTCCGTGCGTCCGTTCGAACTGCGGGGACTGTCGTCAGTGCC
CGCTAG-CCGCGGG-CGTACG-GTGGCCGG--GGATGTCC-GAGTCG-------------
------------------------------
>C_diastrophus_151
--ATTAT---AAGCGGAGGAAAAGAAA-CTAAC-AGGA--TTCCTCAGTAACGGCGAGTG
AAGCGGGAAGAGCCCAGCACCGAATCGCACG-TC-TTTTGGACGTCGCGAACTGTGGTGT
TCAGGACCAGCGCATGCGCGTCGGTCCGGCGTCCGAGTCCTCCTGATCGGGGCTTTGCCA
GAGCGGGTGTCAGCCCTCTACGGCGCCGGTATCGACGTGCCCGCCACGTCCTCGGAGTCG
GG-TTGTTTGATAATGCAGCCCAAAGT-GGGTGGTAAACTCCATCTAAGGCTAAATACGG
ACACGAGTCCGATAGCGAACAAGTACCGTGAGGGAAAGTTGAAAAGAACTTTGAAGAGAG
AGTTCAACAGTACGTGAAACCGTTTAGAGGCAAACGGAGAGGACCGCAAAGTCCGCTCGT
CGGATTCAACCTGTC-GGCCGTTCGGCCC-GTC--CGTCG--TCGCATCCGCAAGGGGCG
C-GACGGA--CGGTCG--TCTGGGCGGTCGACGGGTGCACTTTCGGCGGGCGGAGCGCCA
CGACCGGTTCGTCGGCGGTCAGAAGCCCTCGGGGAAGGTGGCCGATTCCGCAAGGTTTCG
GTGTTATAGACCCGGGCGGCGTTGGCCCGCTGACGGACCGAGGAAGACTGCATCGCGCGG
TCGGTTGCGGCTCTGCTGCTCCGTGCGTCCGTTCGAACTGCGGGGACTGTCGTCAGTGCC
CGCTAG-CCGCGAG-CGTACG-GCGGTGGT--GGATGTCC-GCGGCCGACTCGGTCGTG-
---CGAATCGGTCG--TACCTGTC------
>C_diastrophus_157
--AGCATAT---ATAGCGAGAAAAGAA-CTAACCAGGA---TCCTCAGTAACGGCGAGTG
AAGCGGGAAGAGCCCAGCACCGAATCGCACG-TC-TTTCGGACGTCGCGAACTGTGGTGT
TCAGGACCAGCGCATGCGCGTCGGTCCGGCGTCCGAGTCCTCCTGATCGGGGCTTTGCCA
GAGCGGGTGTCAGCCCTCTACGGCGCCGGTATCGACGTGCCCGCCACGTCCTCGGAGTCG
GG-TTGTTTGATAATGCAGCCCAAAGT-GGGTGGTAAACTCCATCTAAGGCTAAATACGG
ACACGAGTCCGATAGCGAACAAGTACCGTGAGGGAAAGTTGAAAAGAACTTTGAAGAGAG
AGTTCAACAGTACGTGAAACCGTTTAGAGGCAAACGGAGAGGACCGCAAAGTCCGCTCGT
CGGATTCAACCTGCC-GGCTGCTCGGCTC-GTT--CGTCG--TCGCATCCGCAAGGGGCG
C-GACGGG--CGAGTG--TCGGGGCGGTCGACGGGTGCACTTTCGGCGGGCGGAGCGCCA
CGACCGGTTCGTCGGCGGTCAGAAGCCCTCGGGGAAGGTGGCCGATCGCGCAAGCGATCG
GTGTTATAGACCCGGGCGGCGTTGGCCCGCTGACGGACCGAGGAAGACTGCATCGCGCGG
TCGGTCGCGGCTCCGTCGCTCCGTGCGTCCGTTCGAACTGCGGGGACTGTCGTCAGTGCC
CGCTAG-CCGCGAG-CGTACG-GTGGTGAT--GGATGTCC-GAGG---------------
------------------------------
>C_setosus_161
-------AGCATATATAGCGAGAAAGAACTA--CAGGA-TTCCCTCAGTAACGGCGAGTG
AAGCGGGAAGAGCCCAGCACCGAATCGCACG-TC-TGTTGGACGTCGCGAACTGTGGTGT
TCAGGACCAGCGCATGCGCGTCGGTCCGGCGTCCGAGTCCTCCTGATCGGGGCTTTGCCA
GAGCGGGTGTCAGCCCTCTACGGCGCCGGTATCGACGTGCCCGCCACGTCCTCGGAGTCG
GG-TTGTTTGATAATGCAGCCCAAAGT-GGGTGGTAAACTCCATCTAAGGCTAAATACGG
ACACGAGTCCGATAGCGAACAAGTACCGTGAGGGAAAGTTGAAAAGAACTTTGAAGAGAG
AGTTCAACAGTACGTGAAACCGTTTAGAGGCAAACGGAGAGGACCGCAAAGTCTGCCCGT
CGGATTCAATCTGTC-GGCGGTTCGGGCC-GTCT-CGTCG---CGCATCCGCAAGGGGCG
C-GGCGCGCACGGTCG----CGGATCGTCGAAAGGTGCACTTTCGGCGGGCGGAGCGCCA
CGACCGGTTCGCCGGCAGTCAGAAGCTCCCGGGGAAGGTGGCCGTCGCCGCAAGGCTTCG
GTGTTATAGACCCGGGCGGCGTTGGCCTGCTGGCGGACCGAGGAAGAC----ACGCGCGG
TCGGCCGCGGCCCGGTCGCTCCGTGCGCTCGTTCGAACTGCGGGGACTGTCGTCAGTGCC
CGCTAG-CCGCGAG-CGTTCG-GTGGTGGCCGGTCTCGCC-GAGGTCGGCTCGGGG----
------------------------------
>C_diastrophus_162
-------AT-AATAAGCGAGGAAAGAA-CTAACCAGGA-TTCCCTCAGTAACGGCGAGTG
AAGCGGGAAGAGCCCAGCACCGAATCGCACG-TC-TTTTGGACGTCGCGAACTGTGGTGT
TCAGGACCAGCGCATGCGCGTCGGTCCGGCGTCCGAGTCCTCCTGATCGGGGCTTTGCCA
GAGCGGGTGTCAGCCCTCTACGGCGCCGGTATCGACGTGCCCGCCACGTCCTCGGAGTCG
GG-TTGTTTGATAATGCAGCCCAAAGT-GGGTGGTAAACTCCATCTAAGGCTAAATACGG
ACACGAGTCCGATAGCGAACAAGTACCGTGAGGGAAAGTTGAAAAGAACTTTGAAGAGAG
AGTTCAACAGTACGTGAAACCGTTTAGAGGCAAACGGAGAGGACCGCAAAGTCCGCTCGT
CGGATTCAACCTGTC-GGCCGTTCGGCCC-GTC--CGTCG--TCGCATCCGCAAGGGGCG
C-GACGGA--CGGTCG--TCTGGGCGGTCGACGGGTGCACTTTCGGCGGGCGGAGCGCCA
CGACCGGTTCGTCGGCGGTCAGAAGCCCTCGGGGAAGGTGGCCGATTCCGCAAGGTTTCG
GTGTTATAGACCCGGGCGGCGTTGGCCCGCTGACGGACCGAGGAAGACTGCATCGCGCGG
TCGGTTGCGGCTCTGCTGCTCCGTGCGTCCGTTCGAACTGCGGGGACTGTCGTCAGTGCC
CGCTAG-CCGCGAG-CGTACG-GCGGTGGT--GGATGTCC-GCGGCCGACTCGGGGTCGG
T-GCGAATCGGTCGGTTACCTGTCCGA---
>C_diastrophus_163
--ATT--AT-AAGCGGAGGAAAAGAAA-CTAACCAGGA-TTCCCTCAGTAACGGCGAGTG
AAGCGGGAAGAGCCCAGCACCGAATCGCACG-TC-TTTTGGACGTCGCGAACTGTGGTGT
TCAGGACCAGCGCATGCGCGTCGGTCCGGCGTCCGAGTCCTCCTGATCGGGGCTTTGCCA
GAGCGGGTGTCAGCCCTCTACGGCGCCGGTATCGACGTGCCCGCCACGTCCTCGGAGTCG
GG-TTGTTTGATAATGCAGCCCAAAGT-GGGTGGTAAACTCCATCTAAGGCTAAATACGG
ACACGAGTCCGATAGCGAACAAGTACCGTGAGGGAAAGTTGAAAAGAACTTTGAAGAGAG
AGTTCAACAGTACGTGAAACCGTTTAGAGGCAAACGGAGAGGACCGCAAAGTCCGCTCGT
CGGATTCAACCTGTC-GGCCGTTCGGCCC-GTC--CGTCG--TCGCATCCGCAAGGGGCG
C-GACGGA--CGGTCG--TCTGGGCGGTCGACGGGTGCACTTTCGGCGGGCGGAGCGCCA
CGACCGGTTCGTCGGCGGTCAGAAGCCCTCGGGGAAGGTGGCCGATTCCGCAAGGTTTCG
GTGTTATAGACCCGGGCGGCGTTGGCCCGCTGACGGACCGAGGAAGACTGCATCGCGCGG
TCGGTTGCGGCTCTGCTGCTCCGTGCGTCCGTTCGAACTGCGGGGACTGTCGTCAGTGCC
CGCTAG-CCGCGAG-CGTACG-GCGGTGGT--GGATGTCC-GCGGCCGACTCGGGTACGG
TGGCGAATCGGTCGGTTACCTGTCCGA---
>C_diastrophus_164
--ATTA-AT-AAGCGGAGGAAAAGAAA-CTAACCAGGA-TTCCCTCAGTAACGGCGAGTG
AAGCGGGAAGAGCCCAGCACCGAATCGCACG-TC-TTTTGGACGTCGCGAACTGTGGTGT
TCAGGACCAGCGCATGCGCGTCGGTCCGGCGTCCGAGTCCTCCTGATCGGGGCTTTGCCA
GAGCGGGTGTCAGCCCTCTACGGCGCCGGTATCGACGTGCCCGCCACGTCCTCGGAGTCG
GG-TTGTTTGATAATGCAGCCCAAAGT-GGGTGGTAAACTCCATCTAAGGCTAAATACGG
ACACGAGTCCGATAGCGAACAAGTACCGTGAGGGAAAGTTGAAAAGAACTTTGAAGAGAG
AGTTCAACAGTACGTGAAACCGTTTAGAGGCAAACGGAGAGGACCGCAAAGTCCGCTCGT
CGGATTCAACCTGTC-GGCCGTTCGGCCC-GTC--CGTCG--TCGCATCCGCAAGGGGCG
C-GACGGA--CGGTCG--TCTGGGCGGTCGACGGGTGCACTTTCGGCGGGCGGAGCGCCA
CGACCGGTTCGTCGGCGGTCAGAAGCCCTCGGGGAAGGTGGCCGATTCCGCAAGGTTTCG
GTGTTATAGACCCGGGCGGCGTTGGCCCGCTGACGGACCGAGGAAGACTGCATCGCGCGG
TCGGTTGCGGCTCTGCTGCTCCGTGCGTCCGTTCGAACTGCGGGGACTGTCGTCAGTGCC
CGCTAG-CCGCGAG-CGTACG-GCGGTGGT--GGATGTCC-GCGGCCGACTCGGGTCGTG
---CGAATCGTCGG--TACCTGTCCGACCG
>C_diastrophus_88
--ATT--AT-AAGCGGAGGAAAAGAAA-CTAACCAGGA-TTCCCTCAGTAACGGCGAGTG
AAGCGGGAAGAGCCCAGCACCGAATCGCACG-TC-TTTTGGACGTCGCGAACTGTGGTGT
TCAGGACCAGCGCATGCGCGTCGGTCCGGCGTCCGAGTCCTCCTGATCGGGGCTTTGCCA
GAGCGGGTGTCAGCCCTCTACGGCGCCGGTATCGACGTGCCCGCCACGTCCTCGGAGTCG
GG-TTGTTTGATAATGCAGCCCAAAGTGGGGTGGTAAACTCCATCTAAGGCTAAATACGG
ACACGAGTCCGATAGCGAACAAGTACCGTGAGGGAAAGTTGAAAAGAACTTTGAAGAGAG
AGTTCAACAGTACGTGAAACCGTTTAGAGGCAAACGGAGAGGACCGCAAAGTCCGCTCGT
CGGATTCAACCTGTC-GGCCGTTCGGCCC-GTC--CGTCG--TCGCATCCGCAAGGGGCG
C-GACGGA--CGGTCG--TCTGGGCGGTCGACGGGTGCACTTTCGGCGGGCGGAGCGCCA
CGACCGGTTCGTCGGCGGTCAGAAGCCCTCGGGGAAGGTGGCCGATTCCGCAAGGTTTCG
GTGTTATAGACCCGGGCGGCGTTGGCCCGCTGACGGACCGAGGAAGACTGCATCGCGCGG
TCGGTTGCGGCTCTGCTGCTCCGTGCGTCCGTTCGAACTGCGGGGACTGTCGTCAGTGCC
CGCTAG-CCGCGAG-CGTACG-GCGGTGGT--GGATGTCC-GCGGCCGACTCGGGGTCGG
TG----------------------------
>C_langi_89
---------------------------------CAGGA--TCCCTCAGTAACGGCGAGTG
AAGCGGGAAGAGCCCAGCACCGAATCGCACG-TC-TTTCGGACGTCGCGAACTGTGGTGT
TCAGGACTAGCGCATGTGCGTCGGTCCGGCGTCCGAGTCCTCCTGATCGGGGCTTTGCCA
GAGCGGGTGTCAGCCCTCTACGGCGCCGGTACCGACGTGCCCGCCACGTCCTCGGAGTCG
GG-TTGTTTGATAATGCAGCCCAAAGT-GGGTGGTAAACTCCATCTAAGGCTAAATACGG
ACACGAGTCCGATAGCGAACAAGTACCGTGAGGGAAAGTTGAAAAGAACTTTGAAGAGAG
AGTTCAACAGTACGTGAAACCGTTTAGAGGCAAACGGAGAGGACCGCAAAGTCTGCCCGT
CGGATTCAATCCGTC-GGCCGTCCGGCCC-GTC--TGTCG--TCGCATCCGCAAGGGGCG
C-GACGGA--CGG-TGCTATCGGGCGGTCGACGGGTGCACTTTCGGCGGGCGGAGCGCCA
CGACCGGTTCGTCGGCGGTCAGAAGCCCTCGGGGAAGGTGGCCGATTCCGCAAGGTTTCG
GTGTTATAGACCCGGGTGGCGTTGGCCCGCTGGCGGACCGAGGAAGAC-GCATCGCGCGG
TCGGTTTCGGCTCTGTGGTTCCGTGCGTCCGTTCGAACTGCGGGGACTGTCGTCAGTGCC
CGCTAG-CCGCGGG-CGTACG-GTGGCCGG--GGATGTCC-GAGTCCGGCTCGGGTCGGT
--GCGAATCGGTCGG-TACCTGTC------
>C_setosus_99
-------AT-ATAGCGAGGAAAAGAAA-CTAAC-AGGA-TTCCCTCAGTAACGGCGAGTG
AAGCGGGAAGAGCCCAGCACCGAATCGCACG-TC-TGTTGGACGTCGCGAACTGTGGTGT
TCAGGACCAGCGCATGCGCGTCGGTCCGGCGTCCGAGTCCTCCTGATCGGGGCTTTGCCA
GAGCGGGTGTCAGCCCTCTACGGCGCCGGTATCGACGTGCCCGCCACGTCCTCGGAGTCG
GG-TTGTTTGATAATGCAGCCCAAAGT-GGGTGGTAAACTCCATCTAAGGCTAAATACGG
ACACGAGTCCGATAGCGAACAAGTACCGTGAGGGAAAGTTGAAAAGAACTTTGAAGAGAG
AGTTCAACAGTACGTGAAACCGTTTAGAGGCAAACGGAGAGGACCGCAAAGTCTGCCCGT
CGGATTCAATCTGTC-GGCGGTTCGGGCC-GTC-TCGTCG---CGCATCCGCAAGGGGCG
CGGGCGCGCACGGTCG----CGGATCGTCGAAAGGTGCACTTTCGGCGGGCGGAGCGCCA
CGACCGGTTCGCCGGCAGTCAGAAGCTCCCGGGGAAGGTGGCCGTCGCCGCAAGGCTTCG
GTGTTATAGACCCGGGCGGCGTTGGCCTGCTGGCGGACCGAGGAAGAC----ACGCGCGG
TCGGCCGCGGCCCGGTCGCTCCGTGCGCTCGTTCGAACTGCGGGGACTGTCGTCAGTGCC
CGCTAG-CCGCGAG-CGTTCG-GTGGTGGCCGGTCTCGCC-GAGGTCG-CTCGGGGTCGG
TGCG--------------------------
>C_diastrophus_198
--ATTA-AT-AAGCGGAGGAAAAGAAA-CTAACTAGGA-TTCCCTCAGTAACGGCGAGTG
AAGCGGGAAGAGCCCAGCACCGAATCGCACG-TC-TGTTGGACGTCGCGAACTGTGGTGT
TTAGGACTAGCGCATGTGCGTCGGTCCGGCGTCCGAGTCCTCCTGATCGGGGCTTTGCCA
GAGCGGGTGTCAGCCCTCTACGGCGCCGGTATCGACGTGCCCGCCACGTCCTCGGAGTCG
GG-TTGTTTGATAATGCAGCCCAAAGT-GGGTGGTAAACTCCATCTAAGGCTAAATACGG
ACACGAGTCCGATAGCGAACAAGTACCGTGAGGGAAAGTTGAAAAGAACTTTGAAGAGAG
AGTTCAACAGTACGTGAAACCGTTTAGAGGCAAACGGAGAGGACCGCAAAGTCTGCCCGT
CGGATTCAATCTGGCTGGCTGCTCGGCGC-GTC--TGTCG--CAGCATCCGCAAGGGGCT
C-GGCGGGCGCGC-----TACGGGTGGTCGACGGATGCACTTTCGGCGGGCGGAGCGCCA
CGACCGGTTCGTCGGCGGTCAGAAGCCCTCGGGGAAGGTGGCCGATTCCGCAAGGTTTCG
GTGTTATAGACCCGGGCGGCGTTGGCCCGCTGGCGGACCGAGGAAGAC--GCGAGCGCGG
TCGGTCTCGGCCTGGTCGCTCCGTGCGTCCGTTCGAACTGCGGG-ACTGTCGTCAGTGCC
CGCAAA-CCGCGCGACGTACC-GCGGCGCC---GGTGTCCGGTGATCG-CTCGGGTCGG-
---TGCGATCGTCGGTTACTTGTACGA---
>C_diastrophus_199
------------------------------AACTAGGA--TCCCTCAGTAACGGCGAGTG
AAGCGGGAAGAGCCCAGCACCGAATCGCACG-TC-TGTTGGACGTCGCGAACTGTGGTGT
TTAGGACTAGCGCATGTGCGTCGGTCCGGCGTCCGAGTCCTCCTGATCGGGGCTTTGCCA
GAGCGGGTGTCAGCCCTCTACGGCGCCGGTATCGACGTGCCCGCCACGTCCTCGGAGTCG
GG-TTGTTTGATAATGCAGCCCAAAGT-GGGTGGTAAACTCCATCTAAGGCTAAATACGG
ACACGAGTCCGATAGCGAACAAGTACCGTGAGGGAAAGTTGAAAAGAACTTTGAAGAGAG
AGTTCAACAGTACGTGAAACCGTTTAGAGGCAAACGGAGAGGACCGCAAAGTCTGCCCGT
CGGATTCAATCTGGCTGGCTGCTCGGCGC-GTC--TGTCG--CAGCATCCGCAAGGGGCT
C-GGCGGGCGCGC-----TACGGGTGGTCGACGGATGCACTTTCGGCGGGCGGAGCGCCA
CGACCGGTTCGTCGGCGGTCAGAAGCCCTCGGGGAAGGTGGCCGATTCCGCAAGGTTTCG
GTGTTATAGACCCGGGCGGCGTTGGCCCGCTGGCGGACCGAGGAAGAC--GCGAGCGCGG
TCGGTCTCGGCCTGGTCGCTCCGTGCGTCCGTTCGAACTGCGGGGACTGTCGTCAGTGCC
CGCAAA-CCGCGCGACGTACC-GCGGCGGG-CCGGTGTCCGGTGATCG-CTCGGGTCGTG
CGAA--------------------------
>C_diastrophus_98
--ATTA-AT-AAGCGGAGGAAAAGAAA-CTAACTAGGA-TTCCCTCAGTAACGGCGAGTG
AAGCGGGAAGAGCCCAGCACCGAATCGCACG-TC-TGTTGGACGTCGCGAACTGTGGTGT
TTAGGACTAGCGCATGTGCGTCGGTCCGGCGTCCGAGTCCTCCTGATCGGGGCTTTGCCA
GAGCGGGTGTCAGCCCTCTACGGCGCCGGTATCGACGTGCCCGCCACGTCCTCGGAGTCG
GG-TTGTTTGATAATGCAGCCCAAAGT-GGGTGGTAAACTCCATCTAAGGCTAAATACGG
ACACGAGTCCGATAGCGAACAAGTACCGTGAGGGAAAGTTGAAAAGAACTTTGAAGAGAG
AGTTCAACAGTACGTGAAACCGTTTAGAGGCAAACGGAGAGGACCGCAAAGTCTGCCCGT
CGGATTCAATCTGGCTGGCTGCTCGGCGC-GTC--TGTCG--CAGCATCCGCAAGGGGCT
C-GGCGGGCGCGC-----TACGGGTGGTCGACGGATGCACTTTCGGCGGGCGGAGCGCCA
CGACCGGTTCGTCGGCGGTCAGAAGCCCTCGGGGAAGGTGGCCGATTCCGCAAGGTTTCG
GTGTTATAGACCCGGGCGGCGTTGGCCCGCTGGCGGACCGAGGAAGAC--GCGAGCGCGG
TCGGTCTCGGCCCGGTCGCTCCGTGCGTCCGTTCGAACTGCGGGGACTGTCGTCAGTGCC
CGCTAA-CCGCGCGACGTACG-GCGGAGGC--CGGTGTCCGGTGATCGGCTCGGGGTCGG
TGGCGAATCGGTCGGTTACCTGTCCGA---
>C_diastrophus_213
--ATTA----TAGCGGAGGAAAAGAAA-CTA-CTAGGA--TTCCTCAGTAACGGCGAGTG
AAGCGGGAAGAGCCCAGCACCGAATCGCACG-TC-TGTTGGACGTCGCGAACTGTGGTGT
TTAGGACTAGCGCATGTGCGTCGGTCCGGCGTCCGAGTCCTCCTGATCGGGGCTTTGCCA
GAGCGGGTGTCAGCCCTCTACGGCGCCGGTATCGACGTGCCCGCCACGTCCTCGGAGTCG
GG-TTGTTTGATAATGCAGCCCAAAGT-GGGTGGTAAACTCCATCTAAGGCTAAATACGG
ACACGAGTCCGATAGCGAACAAGTACCGTGAGGGAAAGTTGAAAAGAACTTTGAAGAGAG
AGTTCAACAGTACGTGAAACCGTTTAGAGGCAAACGGAGAGGACCGCAAAGTCTGCCCGT
CGGATTCAATCTGGCTGGCTGCTCGGCGC-GTC--TGTCG--CAGCATCCGCAAGGGGCT
C-GGCGGG--CGCGC---TACGGGTGGTCGACGGATGCACTTTCGGCGGGCGGAGCGCCA
CGACCGGTTCGTCGGCGGTCAGAAGCCCTCGGGGAAGGTGGCCGATTCCGCAAGGTTTCG
GTGTTATAGACCC-----------------------------------------------
------------------------------------------------------------
------------------------------------------------------------
------------------------------
>C_diastrophus_215
--AGCATAT-TATAAGCGAGAAAGAAA-CTAACTAGGA--TTCCTCAGTAACGGCGAGTG
AAGCGGGAAGAGCCCAGCACCGAATCGCACG-TC-TGTTGGACGTCGCGAACTGTGGTGT
TTAGGACTAGCGCATGTGCGTCGGTCCGGCGTCCGAGTCCTCCTGATCGGGGCTTTGCCA
GAGCGGGTGTCAGCCCTCTACGGCGCCGGTATCGACGTGCCCGCCACGTCCTCGGAGTCG
GG-TTGTTTGATAATGCAGCCCAAAGT-GGGTGGTAAACTCCATCTAAGGCTAAATACGG
ACACGAGTCCGATAGCGAACAAGTACCGTGAGGGAAAGTTGAAAAGAACTTTGAAGAGAG
AGTTCAACAGTACGTGAAACCGTTTAGAGGCAAACGGAGAGGACCGCAAAGTCTGCCCGT
CGGATTCAATCTGGCTGGCTGCTCGGCGC-GTC--TGTCG--CAGCATCCGCAAGGGGCT
C-GGCGGGCGCGC-----TACGGGTGGTCGACGGATGCACTTTCGGCGGGCGGAGCGCCA
CGACCGGTTCGTCGGCGGTCAGAAGCCCTCGGGGAAGGTGGCCGATTCCGCAAGGTTTCG
GTGTTATAGACCCGGGCGGCGTTGGCCCGCTGGCGGACCGAGGAAGAC--GCGAGCGCGG
TCGGTCTCGGCCTGGTCGCTCCGTGCGTCCGTTCGAACTGCGGGGNCTGTCGTGAGTG-C
CGCAAA-CCGCGCGACGTAAC-GCGGCGGC--CGGTGTCCGGTGATCGGTCGGGGTC---
------------------------------
>C_diastrophus_101
-------ATTATAAGCGAGGAAAGAA--CTAAC-AGGA-TTCCCTCAGTAACGGCGAGTG
AAGCGGGAAGAGCCCAGCACCGAATCGCACG-TC-TTTCGGACGTCGCGAACTGTGGTGT
TCAGGACCAGCGCATGCGCGTCGGTCCGGCGTCCGAGTCCTCCTGATCGGGGCTTTGCCA
GAGCGGGTGTCAGCCCTCTACGGCGCCGGTATCGACGTGCCCGCCACGTCCTCGGAGTCG
GG-TTGTTTGATAATGCAGCCCAAAGT-GGGTGGTAAACTCCATCTAAGGCTAAATACGG
ACACGAGTCCGATAGCGAACAAGTACCGTGAGGGAAAGTTGAAAAGAACTTTGAAGAGAG
AGTTCAACAGTACGTGAAACCGTTTAGAGGCAAACGGAGAGGACCGCAAAGTCCGCTCGT
CGGATTCAACCTGCC-GGCTGCTCGGCTC-GTT--CGTCG--TCGCATCCGCAAGGGGCG
C-GACGGG--CGAGTGTCTCGGGGTGGTCGACGGGTGCACTTTCGGCGGGCGGAGCGCCA
CGACCGGTTCGTCGGCGGTCAGAAGCCCTCGGGGAAGGTGGCCGATCGCGCAAGCGATCG
GTGTTATAGACCCGGGCGGCGTTGGCCCGCTGACGGACCGAGGAAGACTGCATCGCGCGG
TCGGTCGCGGCTCCGTCGCTCCGTGCGTCCGTTCGAACTGCGGGGACTGTCGTCAGTGCC
CGCTAG-CCGCGAG-CGTACG-GTGGTGAT--GGATGTCC-GAGGCCGGCTCGGGGTCGG
TGCGA-------------------------
>C_diaphanus_CDP2
--ATT--AATAAGCGGAGGAAAAGAAA-CTAACCAGGA-TTCCCTCAGTAACGGCGAGTG
AAGCGGGAAGAGCCCAGCACCGAATCGCACG-TC-TGTTGGACGTCGCGAACTGTGGTGT
TCAGGACTAGCGCATGTGCGTCGGTCCGGCGTCCGAGTCCTCCTGATCGGGGCTTTGCCA
GAGCGGGTGTCAGCCCTCTACGGCGCCGGTATCGACGTGCCCGCCACGTCCTCGGAGTCG
GG-TTGTTTGAGAATGCAGCCCAAAGT-GGGTGGTAAACTCCATCTAAGGCTAAATACGG
ACACGAGTCCGATAGCGAACAAGTACCGTGAGGGAAAGTTGAAAAGAACTTTGAAGAGAG
AGTTCAACAGTACGTGAAACCGTTTAGAGGCAAACGGAGAGGACCGCAAAGTCCGCTCGT
CGGATTCAATCCGGCCGACCGTTCGACCC-GAC--CGTCG--TCGCATCCGCAAGGGGCG
C-GGCGGG--CGG-TG--ATCGGGCGGTCGACGGGTGCACTTTCGGCGGGCGGAGCGCCA
CGACCGGTTCGCCGGCGGTCAGAAGCCCTCGGGGAAGGTAGCCATCGCCGCAAGGCGTCG
GTGTTATAGACCCGGGAGGCGTTGGCCCGCTGGCGGACCGAGGAAGAC--AATCGCGCGG
TCGGTCGCGGCTCAGCTGCTCCGTGCGTCCGTTCGAACTGCGGGGACTGTCGTCAGTGCC
CGCTAG-CCGCGAG-CGTACG-GTGGTGGC--GGATGTCC-GCGGCCGGCTCGGGGTCGG
TGGCGAATCGGTCGGTTACCTGTCCGA---
>C_diaphanus_184
----------------------------------------------AGTAACGGCGAGTG
AAGCGGGAAGAGCCCAGCACCGAATCGCACG-TC-TGTTGGACGTCGCGAACTGTGGTGT
TCAGGACTAGCGCATGTGCGTCGGTCCGGCGTCCGAGTCCTCCTGATCGGGGCTTTGCCA
GAGCGGGTGTCAGCCCTCTACGGCGCCGGTATCGACGTGCCCGCCACGTCCTCGGAGTCG
GG-TTGTTTGAGAATGCAGCCCAAAGT-GGGTGGTAAACTCCATCTAAGGCTAAATACGG
ACACGAGTCCGATAGCGAACAAGTACCGTGAGGGAAAGTTGAAAAGAACTTTGAAGAGAG
AGTTCAACAGTACGTGAAACCGTTTAGAGGCAAACGGAGAGGACCGCAAAGTCCGCTCGT
CGGATTCAATCCGGCCGACCGTTCGACCC-GAC--CGTCG--TCGCATCCGCAAGGGGCG
C-GGCGGG--CGG-TG--ATCGGGCGGTCGACGGGTGCACTTTCGGCGGGCGGAGCGCCA
CGACCGGTTCGCCGGCGGTCAGAAGCCCTCGGGGAAGGTAGCCATCGCCGCAAGGCGACG
GTGTTATAGACCCGGGAGGCGTTGGCCCGCTGGCGGACCGAGGAAGAC--AATCGCGCGG
TCGGTCGCGGCTCAGCTGCTCCGTGCGTCCGTTCGAACTGCGGGGACTGTCGTCAGTGCC
CGCTAG-CCGCGAG-CGTACG-GTGGTGGC--GGATGTC--GCGGCCGGC----------
------------------------------
>C_diaphanus_186
----------ATATAGCGAGAAAGAAC---TACTAGGA----TCTCAGTAACGGCGAGTG
AAGCGGGAAGAGCCCAGCACCGAATCGCACG-TC-TGTTGGACGTCGCGAACTGTGGTGT
TCAGGACTAGCGCATGTGCGTCGGTCCGGCGTCCGAGTCCTCCTGATCGGGGCTTTGCCA
GAGCGGGTGTCAGCCCTCTACGGCGCCGGTATCGACGTGCCCGCCACGTCCTCGGAGTCG
GG-TTGTTTGAGAATGCAGCCCAAAGT-GGGTGGTAAACTCCATCTAAGGCTAAATACGG
ACACGAGTCCGATAGCGAACAAGTACCGTGAGGGAAAGTTGAAAAGAACTTTGAAGAGAG
AGTTCAACAGTACGTGAAACCGTTTAGAGGCAAACGGAGAGGACCGCAAAGTCCGCTCGT
CGGATTCAATCCGGCCGACCGTTCGACCC-GAC--CGTCG--TCGCATCCGCAAGGGGCG
C-GGCGGG--CGG-TG--ATCGGGCGGTCGACGGGTGCACTTTCGGCGGGCGGAGCGCCA
CGACCGGTTCGCCGGCGGTCAGAAGCCCTCGGGGAAGGTAGCCATCGCCGCAAGGCGNCG
GTGTTATAGACCCGGGAGGCGTTGGCCCGCTGGCGGACCGAGGAAGAC--AATCGCGCGG
TCGGTCGCGGCTCAGCTGCTCCGTGCGTCCGTTCGAACTGCGGGGACTGTCGTCAGTGCC
CGCTAG-CCGCGAG-CGTACG-GTGGTGGC--GGATGTCC-GCG-CCGGCTCGGGTCGGT
--GCGAATCGGTCG-TTACCTGTCCGA---
>C_diaphanus_187
----------ATATAGCGAGAAAG------AACTACAG---ATCTCAGTAACGGCGAGTG
AAGCGGGAAGAGCCCAGCACCGAATCGCACG-TC-TGTTGGACGTCGCGAACTGTGGTGT
TCAGGACTAGCGCATGTGCGTCGGTCCGGCGTCCGAGTCCTCCTGATCGGGGCTTTGCCA
GAGCGGGTGTCAGCCCTCTACGGCGCCGGTATCGACGTGCCCGCCACGTCCTCGGAGTCG
GG-TTGTTTGAGAATGCAGCCCAAAGT-GGGTGGTAAACTCCATCTAAGGCTAAATACGG
ACACGAGTCCGATAGCGAACAAGTACCGTGAGGGAAAGTTGAAAAGAACTTTGAAGAGAG
AGTTCAACAGTACGTGAAACCGTTTAGAGGCAAACGGAGAGGACCGCAAAGTCCGCTCGT
CGGATTCAATCCGGCCGACCGTTCGACCC-GAC--CGTCG--TCGCATCCGCAAGGGGCG
C-GGCGGG--CGG-TG--ATCGGGCGGTCGACGGGTGCACTTTCGGCGGGCGGAGCGCCA
CGACCGGTTCGCCGGCGGTCAGAAGCCCTCGGGGAAGGTAGCCATCGCCGCAAGGCGACG
GTGTTATAGACCCGGGAGGCGTTGGCCCGCTGGCGGACCGAGGAAGAC--AATCGCGCGG
TCGGTCGCGGCTCAGCTGCTCCGTGCGTCCGTTCGAACTGCGGGGACTGTCGTCAGTGCC
CGCTAGCCCGCGAG-CGTACG-GTGGTGGC--GGATGTC--GCGGCCGGC----------
------------------------------
>C_diaphanus_189
----------ATATAGCGGAGGAAAGAACTAAC-AGGA--TTCCTCAGTAACGGCGAGTG
AAGCGGGAAGAGCCCAGCACCGAATCGCACG-TC-TGTTGGACGTCGCGAACTGTGGTGT
TCAGGACTAGCGCATGTGCGTCGGTCCGGCGTCCGAGTCCTCCTGATCGGGGCTTTGCCA
GAGCGGGTGTCAGCCCTCTACGGCGCCGGTATCGACGTGCCCGCCACGTCCTCGGAGTCG
GG-TTGTTTGAGAATGCAGCCCAAAGT-GGGTGGTAAACTCCATCTAAGGCTAAATACGG
ACACGAGTCCGATAGCGAACAAGTACCGTGAGGGAAAGTTGAAAAGAACTTTGAAGAGAG
AGTTCAACAGTACGTGAAACCGTTTAGAGGCAAACGGAGAGGACCGCAAAGTCCGCTCGT
CGGATTCAATCCGGCCGACCGTTCGACCC-GAC--CGTCG--TCGCATCCGCAA-GGGCG
C-GGCGGG--CGG-TG--ATCGGGCGGTCGACGGGTGCACTTTCGGCGGGCGGAGCGCCA
CGACCGGTTCGCCGGCGGTCAGAAGCCCTCGGGGAAGGTAGCCATCGCCGCAAGGCG-CG
GTGTTATAGACCTGGGAGGCGTTGGCCCGCTGGCGGACCGAGGAAGAC--AATCGCGCGG
TCGGTCGCGGCTCAGCTGCTCCGTGCGTCCGTTCGAACTGCGGGGACTGTCGTCAGTGCC
CGCTAG-CCGCGAG-CGTACGTGTG-------CGATGTCC-G------------------
------------------------------
>C_diaphanus_190
----------ATATAGCGAGAAAGAAC---TACTAGAT----CCTCAGTAACGGCGAGTG
AAGCGGGAAGAGCCCAGCACCGAATCGCACG-TC-TGTTGGACGTCGCGAACTGTGGTGT
TCAGGACTAGCGCATGTGCGTCGGTCCGGCGTCCGAGTCCTCCTGATCGGGGCTTTGCCA
GAGCGGGTGTCAGCCCTCTACGGCGCCGGTATCGACGTGCCCGCCACGTCCTCGGAGTCG
GG-TTGTTTGAGAATGCAGCCCAAAGT-GGGTGGTAAACTCCATCTAAGGCTAAATACGG
ACACGAGTCCGATAGCGAACAAGTACCGTGAGGGAAAGTTGAAAAGAACTTTGAAGAGAG
AGTTCAACAGTACGTGAAACCGTTTAGAGGCAAACGGAGAGGACCGCAAAGTCCGCTCGT
CGGATTCAATCCGGCCGACCGTTCGACCC-GAC--CGTCG--TCGCATCCGCAAGGGGCG
C-GGCGGG--CGG-TG--ATCGGGCGGTCGACGGGTGCACTTTCGGCGGGCGGAGCGCCA
CGACCGGTTCGCCGGCGGTCAGAAGCCCTCGGGGAAGGTAGCCATCGCCGCAAGGCGTCG
GTGTTATAGACCCGGGAGGCGTTGGCCCGCTGGCGGACCGAGGAAGAC--AATCGCGCGG
TCGGTCGCGGCTCAGCTGCTCCGTGCGTCCGTTCGAACTGCGGGGACTGTCGTCAGTGCC
CGCTAG-CCGCGAG-CGTACG-GTGGTGGC--GGATGTC--GCGGCCGGCTCGGG-----
------------------------------
>C_diaphanus_191
---------ATTATAGCGAGAAAG------AACTACCAGATTCCTCAGTAACGGCGAGTG
AAGCGGGAAGAGCCCAGCACCGAATCGCACG-TC-TGTTGGACGTCGCGAACTGTGGTGT
TCAGGACTAGCGCATGTGCGTCGGTCCGGCGTCCGAGTCCTCCTGATCGGGGCTTTGCCA
GAGCGGGTGTCAGCCCTCTACGGCGCCGGTATCGACGTGCCCGCCACGTCCTCGGAGTCG
GG-TTGTTTGAGAATGCAGCCCAAAGT-GGGTGGTAAACTCCATCTAAGGCTAAATACGG
ACACGAGTCCGATAGCGAACAAGTACCGTGAGGGAAAGTTGAAAAGAACTTTGAAGAGAG
AGTTCAACAGTACGTGAAACCGTTTAGAGGCAAACGGAGAGGACCGCAAAGTCCGCTCGT
CGGATTCAATCCGGCCGACCGTTCGACCC-GAC--CGTCG--TCGCATCCGCAAGGGGCG
C-GGCGGG--CGG-TG--ATCGGGCGGTCGACGGGTGCACTTTCGGCGGGCGGAGCGCCA
CGACCGGTTCGCCGGCGGTCAGAAGCCCTCGGGGAAGGTAGCCATCGCCGCAAGGCGACG
GTGTTATAGACCCGGGAGGCGTTGGCCCGCTGGCGGACCGAGGAAGAC--AATCGCGCGG
TCGGTCGCGGCTCAGCTGCTCCGTGCGTCCGTTCGAACTGCGGGGACTGTCGTCAGTGCC
CGCTAG-CCGCGAG-CGTACG-GTGGTGGC--GGATGTC--GCGGC--------------
------------------------------
>C_diaphanus_192
----------ATATAGCGAGAAAG------AACTACAG--ATCCTCAGTAACGGCGAGTG
AAGCGGGAAGAGCCCAGCACCGAATCGCACG-TC-TGTTGGACGTCGCGAACTGTGGTGT
TCAGGACTAGCGCATGTGCGTCGGTCCGGCGTCCGAGTCCTCCTGATCGGGGCTTTGCCA
GAGCGGGTGTCAGCCCTCTACGGCGCCGGTATCGACGTGCCCGCCACGTCCTCGGAGTCG
GG-TTGTTTGAGAATGCAGCCCAAAGT-GGGTGGTAAACTCCATCTAAGGCTAAATACGG
ACACGAGTCCGATAGCGAACAAGTACCGTGAGGGAAAGTTGAAAAGAACTTTGAAGAGAG
AGTTCAACAGTACGTGAAACCGTTTAGAGGCAAACGGAGAGGACCGCAAAGTCCGCTCGT
CGGATTCAATCCGGCCGACCGTTCGACCC-GAC--CGTCG--TCGCATCCGCAAGGGGCG
C-GGCGGG--CGG-TG--ATCGGGCGGTCGACGGGTGCACTTTCGGCGGGCGGAGCGCCA
CGACCGGTTCGCCGGCGGTCAGAAGCCCTCGGGGAAGGTAGCCATCGCCGCAAGGCGACG
GTGTTATAGACCCGGGAGGCGTTGGCCCGCTGGCGGACCGAGGAAGAC--AATCGCGCGG
TCGGTCGCGGCTCAGCTGCTCCGTGCGTCCGTTCGAACTGCGGGGACTGTCGTCAGTGCC
CGCTAG-CCGCGAG-CGTACG-GTGGTGGC-GAGATGTCC-GCGGCC-------------
------------------------------
>C_diaphanus_193
----------ATATAGCGAGAAAAGAA-CTA-CTAG---ATCCCTCAGTAACGGCGAGTG
AAGCGGGAAGAGCCCAGCACCGAATCGCACG-TC-TGTTGGACGTCGCGAACTGTGGTGT
TCAGGACTAGCGCATGTGCGTCGGTCCGGCGTCCGAGTCCTCCTGATCGGGGCTTTGCCA
GAGCGGGTGTCAGCCCTCTACGGCGCCGGTATCGACGTGCCCGCCACGTCCTCGGAGTCG
GG-TTGTTTGAGAATGCAGCCCAAAGT-GGGTGGTAAACTCCATCTAAGGCTAAATACGG
ACACGAGTCCGATAGCGAACAAGTACCGTGAGGGAAAGTTGAAAAGAACTTTGAAGAGAG
AGTTCAACAGTACGTGAAACCGTTTAGAGGCAAACGGAGAGGACCGCAAAGTCCGCTCGT
CGGATTCAATCCGGCCGACCGTTCGACCC-GAC--CGTCG--TCGCATCCGCAA-GGGCG
C-GGCGGG--CGG-TG--ATCGGGCGGTCGACGGGTGCACTTTCGGCGGGCGGAGCGCCA
CGACCGGTTCGCCGGCGGTCAGAAGCCCTCGGGGAAGGTAGCCATCGCCGCAAGGCGNCG
GTGTTATAGACCCGGGAGGCGTTGGCCCGCTGGCGGACCGAGGAAGAC--AATCGCGCGG
TCGGTCGCGGCTCAGCTGCTCCGTGCGTCCGTTCGAACTGCGGGGACTGTCGTCAGTGCC
CGCTAG-CCGCGAG-CGTACG-GTGGTGGC--GGATGTC--GCGG---------------
------------------------------
>C_diaphanus_194
----------ATATAGCGAGAAAGAA--CTAACCAGGA-TTCCCTCAGTAACGGCGAGTG
AAGCGGGAAGAGCCCAGCACCGAATCGCACG-TC-TGTTGGACGTCGCGAACTGTGGTGT
TCAGGACTAGCGCATGTGCGTCGGTCCGGCGTCCGAGTCCTCCTGATCGGGGCTTTGCCA
GAGCGGGTGTCAGCCCTCTACGGCGCCGGTATCGACGTGCCCGCCACGTCCTCGGAGTCG
GG-TTGTTTGAGAATGCAGCCCAAAGT-GGGTGGTAAACTCCATCTAAGGCTAAATACGG
ACACGAGTCCGATAGCGAACAAGTACCGTGAGGGAAAGTTGAAAAGAACTTTGAAGAGAG
AGTTCAACAGTACGTGAAACCGTTTAGAGGCAAACGGAGAGGACCGCAAAGTCCGCTCGT
CGGATTCAATCCGGCCGACCGTTCGACCC-GAC--CGTCG--TCGCATCCGCAAGGGGCG
C-GGCGGG--CGG-TG--ATCGGGCGGTCGACGGGTGCACTTTCGGCGGGCGGAGCGCCA
CGACCGGTTCGCCGGCGGTCAGAAGCCCTCGGGGAAGGTAGCCATCGCCGCAAGGCGNCG
GTGTTATAGACCCGGGAGGCGTTGGCCCGCTGGCGGACCGAGGAAGAC--AATCGCGCGG
TCGGTCGCGGCTCAGCTGCTCCGTGCGTCCGTTCGAACTGCGGGGNCTGTCGTCAGTGCC
CGCTAGCCCGCGAG-CGTACG-GTGGTGGC--GGATGTC--GCGG---------------
------------------------------
>C_diaphanus_203
----------ATATAGCGAGAAAG------AACTACAG-ATTCCTCAGTAACGGCGAGTG
AAGCGGGAAGAGCCCAGCACCGAATCGCACG-TC-TGTTGGACGTCGCGAACTGTGGTGT
TCAGGACTAGCGCATGTGCGTCGGTCCGGCGTCCGAGTCCTCCTGATCGGGGCTTTGCCA
GAGCGGGTGTCAGCCCTCTACGGCGCCGGTATCGACGTGCCCGCCACGTCCTCGGAGTCG
GG-TTGTTTGAGAATGCAGCCCAAAGT-GGGTGGTAAACTCCATCTAAGGCTAAATACGG
ACACGAGTCCGATAGCGAACAAGTACCGTGAGGGAAAGTTGAAAAGAACTTTGAAGAGAG
AGTTCAACAGTACGTGAAACCGTTTAGAGGCAAACGGAGAGGACCGCAAAGTCCGCTCGT
CGGATTCAATCCGGCCGACCGTTCGACCC-GAC--CGTCG--TCGCATCCGCAAGGGGCG
C-GGCGGG--CGG-TG--ATCGGGCGGTCGACGGGTGCACTTTCGGCGGGCGGAGCGCCA
CGACCGGTTCGCCGGCGGTCAGAAGCCCTCGGGGAAGGTAGCCATCGCCGCAAGGCGNCG
GTGTTATAGACCCGGGAGGCGTTGGCCCGCTGGCGGACCGAGGAAGAC--AATCGCGCGG
TCGGTCGCGGCTCAGCTGCTCCGTGCGTCCGTTCGAACTGCGGGGACTGTCGTCAGTGCC
CGCTAGCCCGCGAG-CGTACG-GTGGTGGC-TGGATGTC--GCGGCCGGCTA--------
------------------------------
>C_diaphanus_204
-------ATATAAGCGAGGAAAAGAAA-CTAACTAGA--TTCCCTNAGTAACGGCGAGTG
AAGCGGGAAGAGCCCAGCACCGAATCGCACG-TC-TGTTGGACGTCGCGAACTGTGGTGT
TCAGGACTAGCGCATGTGCGTCGGTCCGGCGTCCGAGTCCTCCTGATCGGGGCTTTGCCA
GAGCGGGTGTCAGCCCTCTACGGCGCCGGTATCGACGTGCCCGCCACGTCCTCGGAGTCG
GG-TTGTTTGAGAATGCAGCCCAAAGT-GGGTGGTAAACTCCATCTAAGGCTAAATACGG
ACACGAGTCCGATAGCGAACAAGTACCGTGAGGGAAAGTTGAAAAGAACTTTGAAGAGAG
AGTTCAACAGTACGTGAAACCGTTTAGAGGCAAACGGAGAGGACCGCAAAGTCCGCTCGT
CGGATTCAATCCGGCCGACCGTTCGACCC-GAC--CGTCG--TCGCATCCGCAAGGGGCG
C-GGCGGG--CGG-TG--ATCGGGCGGTCGACGGGTGCACTTTCGGCGGGCGGAGCGCCA
CGACCGGTTCGCCGGCGGTCAGAAGCCCTCGGGGAAGGTAGCCNNCGCCGCAAGGNGNCG
GTGTTATAGACCTGGGAGGCGTTGGCCCGCTGGCGGACCGAGGAAGAC--AATCGCGCGG
TCGGTCGCGGCTCTGCTGCTCCGTGCGTCCGTTCGAACTGCGGG-ACTGTCGTCAGTGCC
CGCTAG-CCGCGAG-CGTACGTGTG-----------------------------------
------------------------------
>C_diaphanus_206
-------ATTAATAAGCGAGGAAAAGAACTAAC-AGGA-TTCCCTCAGTAACGGCGAGTG
AAGCGGGAAGAGCCCAGCACCGAATCGCACG-TC-TGTTGGACGTCGCGAACTGTGGTGT
TCAGGACTAGCGCATGTGCGTCGGTCCGGCGTCCGAGTCCTCCTGATCGGGGCTTTGCCA
GAGCGGGTGTCAGCCCTCTACGGCGCCGGTATCGACGTGCCCGCCACGTCCTCGGAGTCG
GG-TTGTTTGAGAATGCAGCCCAAAGT-GGGTGGTAAACTCCATCTAAGGCTAAATACGG
ACACGAGTCCGATAGCGAACAAGTACCGTGAGGGAAAGTTGAAAAGAACTTTGAAGAGAG
AGTTCAACAGTACGTGAAACCGTTTAGAGGCAAACGGAGAGGACCGCAAAGTCCGCTCGT
CGGATTCAATCCGGCCGACCGTTCGACCC-GAC--CGTCG--TCGCATCCGCAAGGGGCG
C-GGCGGG--CGG-TG--ATCGGGCGGTCGACGGGTGCACTTTCGGCGGGCGGAGCGCCA
CGACCGGTTCGCCGGCGGTCAGAAGCCCTCGGGGAAGGTAGCCATCGCCGCAAG-CGNCG
GTGTTATAGACCTGGGAGGCGTTGGCCCGCTGGCGGACCGAGGAAGAC--AATCGCGCGG
TCGGTCGCGGCTCAGCTGCTCCGTGCGTCCGTTCGAACTGCGGG-ACTGTCGTCAGTGCC
CGCTAGCCCGCGAG-CGTACG-GTGGTGGC--GGATGTC--GCGGCTCG-----------
------------------------------
>C_diaphanus_210
----------ATATAGCGAGAAAG------AACTACTAGATTCCTCAGTAACGGCGAGTG
AAGCGGGAAGAGCCCAGCACCGAATCGCACG-TC-TGTTGGACGTCGCGAACTGTGGTGT
TCAGGACTAGCGCATGTGCGTCGGTCCGGCGTCCGAGTCCTCCTGATCGGGGCTTTGCCA
GAGCGGGTGTCAGCCCTCTACGGCGCCGGTATCGACGTGCCCGCCACGTCCTCGGAGTCG
GG-TTGTTTGAGAATGCAGCCCAAAGT-GGGTGGTAAACTCCATCTAAGGCTAAATACGG
ACACGAGTCCGATAGCGAACAAGTACCGTGAGGGAAAGTTGAAAAGAACTTTGAAGAGAG
AGTTCAACAGTACGTGAAACCGTTTAGAGGCAAACGGAGAGGACCGCAAAGTCCGCTCGT
CGGATTCAATCCGGCCGACCGTTCGACCC-GAC--CGTCG--TCGCATCCGCAAGGGGCG
C-GGCGGG--CGG-TG--ATCGGGCGGTCGACGGGTGCACTTTCGGCGGGCGGAGCGCCA
CGACCGGTTCGCCGGCGGTCAGAAGCCCTCGGGGAAGGTAGCCATCGCCGCAAGGCGNCG
GTGTTATAGACCTGGGAGGCGTTGGCCCGCTGGCGGACCGAGGAAGAC--AATCGCGCGG
TCGGTCGCGGCTCAGCTGCTCCGTGCGTCCGTTCGAACTGCGGGGACTGTCGTCAGTGCC
CGCTAG-CCGCGAG-CGTACG-GTGGTGGC--GGATGTC--GCGGC--------------
------------------------------
>C_diaphanus_211
----------ATATAGCGAGAAAGAA--CTAACTAG-----TCCTCAGTAACGGCGAGTG
AAGCGGGAAGAGCCCAGCACCGAATCGCACG-TC-TGTTGGACGTCGCGAACTGTGGTGT
TNAGGACTAGCGCATGTGCGTCGGTCCGGCGTCCGAGTCCTCCTGATCGGGGCTTTGCCA
GAGCGGGTGTCAGCCCTCTACGGCGCCGGTATCGACGTGCCCGCCACGTCCTCGGAGTCG
GG-TTGTTTGAGAATGCAGCCCAAAGT-GGGTGGTAAACTCCATCTAAGGCTAAATACGG
ACACGAGTCCGATAGCGAACAAGTACCGTGAGGGAAAGTTGAAAAGAACTTTGAAGAGAG
AGTTCAACAGTACGTGAAACCGTTTAGAGGCAAACGGAGAGGACCGCAAAGTCCGCTCGT
CGGATTCAATCCGGCCGGCCGTTCGACCC-GAC--CGTCG--TCGCATCCGCAAGGGGCG
C-GGCGGG--CGG-TG--ATCGGGCGGTCGACGGGTGCACTTTCGGCGGGCGGAGCGCCA
CGACCGGTTCGCCGGCGGTCAGAAGCCCTCGGGGAAGGTAGCCGNCGCCGCAAGGNGNCG
GTGTTATAGACCTGGGAGGCGTTGGCCCGCTGGCGGACCGAGGAAGAC--AATCGCGCGG
TCGGTCGCGGCTCTGCTGCTCCGTGCGTCCGTTCGAACTGCGGGGACTGTCGTCAGTGCC
CGCTAGCCCGCGAG-CGTACG-GTGGTGGN--GGATGTC--GCGGCC-------------
------------------------------
>C_diaphanus_207
--ATT--AATAAGCGGAGGAAAAGAA--CTAACCAGGA-TTCCCTNAGTAACGGCGAGTG
AAGCGGGAAGAGCCCAGCACCGAATCGCACG-TC-TGTTGGACGTCGCGAACTGTGGTGT
TTAGGACTAGCGCATGTGCGTCGGTCCGGCGTCCGAGTCCTCCTGATCGGGGCTTTGCCA
GAGCGGGTGTCAGCCCTCTACGGCGCCGGTATCGACGTGCCCGCCACGTCCTCGGAGTCG
GG-TTGTTTGAGAATGCAGCCCAAAGT-GGGTGGTAAACTCCATCTAAGGCTAAATACGG
ACACGAGTCCGATAGCGAACAAGTACCGTGAGGGAAAGTTGAAAAGAACTTTGAAGAGAG
AGTTCAACAGTACGTGAAACCGTTTAGAGGCAAACGGAGAGGACCGCAAAGTCCGCTCGT
CGGATTCAATCCGGCCGNCCGTTCGACCC-GAC--CGTCG--TCGCATCCGCAAGGGGCG
C-GGCGG---CGG-TG--ATCGGGCGGTCGACGGGTGCACTTTCGGCGGGCGGAGCGCCA
CGACCGGTTCGCCGGCGGTCAGAAGCCCTCGGGGAAGGTAGCCANCGCCGCAAGGCGTCG
GTGTTATAGACCTGGGAGGCGTTGGCCCGCTGGCGGACCGAGGAAGAC--AATCGCGCGG
TCGGTCGCGG--------------------------------------------------
------------------------------------------------------------
------------------------------
>C_diaphanus_183
----------ATATAGCGAGAAAG------AACTACAG---TCCTCAGTAACGGCGAGTG
AAGCGGGAAGAGCCCAGCACCGAATCGCACG-TC-TGTTGGACGTCGCGAACTGTGGTGT
TCAGGACTAGCGCATGTGCGTCGGTCCGGCGTCCGAGTCCTCCTGATCGGGGCTTTGCCA
GAGCGGGTGTCAGCCCTCTACGGCGCCGGTATCGACGTGCCCGCCACGTCCTCGGAGTCG
GG-TTGTTTGAGAATGCAGCCCAAAGT-GGGTGGTAAACTCCATCTAAGGCTAAATACGG
ACACGAGTCCGATAGCGAACAAGTACCGTGAGGGAAAGTTGAAAAGAACTTTGAAGAGAG
AGTTCAACAGTACGTGAAACCGTTTAGAGGCAAACGGAGAGGACCGCAAAGTCCGCTCGT
CGGATTCAATCCGGCCGACCGTTCGACCC-GAC--CGTCG--TCGCATCCGCAA-GGGCG
C-GGCGGG--CGG-TG--ATCGGGCGGTCGACGGGTGCACTTTCGGCGGGCGGAGCGCCA
CGACCGGTTCGCCGGCGGTCAGAAGCCCTCGGGGAAGGTAGCCATCGCCGCAAGGCGACG
GTGTTATAGACCCGGGAGGCGTTGGCCCGCTGGCGGACCGAGGAAGAC--AATCGCGCGG
TCGGTCGCGGCTCAGCTGCTCCGTGCGTCCGTTCGAACTGCGGG----------------
------------------------------------------------------------
------------------------------
>C_diaphanus_CDP3
--ATTA-AT-AAGCGGAGGAAAAGAAA-CTAACTAGGA-TTCCCTTAGTAACGGCGAGTG
AAGCGGGAAGAGCCCAGCACCGAATCGCACG-TC-TGTTGGACGTCGCGAACTGTGGTGT
TTAGGACTAGCGCATGTGCGTCGGTCCGGCGTCCGAGTCCTCCTGATCGGGGCTTTGCCA
GAGCGGGTGTCAGCCCTCTACGGCGCCGGTATCGACGTGCCCGCCACGTCCTCGGAGTCG
GG-TTGTTTGAGAATGCAGCCCAAAGT-GGGTGGTAAACTCCATCTAAGGCTAAATACGG
ACACGAGTCCGATAGCGAACAAGTACCGTGAGGGAAAGTTGAAAAGAACTTTGAAGAGAG
AGTTCAACAGTACGTGAAACCGTTTAGAGGCAAACGGAGAGGACCGCAAAGTCCGCTCGT
CGGATTCAATCCGGCCGGCCGTTCGACCC-GAC--CGTCG--TCGCATCCGCAAGGGGCG
C-GGCGGG--CGG-TG--ATCGGGCGGTCGACGGGTGCACTTTCGGCGGGCGGAGCGCCA
CGACCGGTTCGCCGGCGGTCAGAAGCCCTCGGGGAAGGTAGCCGACGCCGCAAGGTGTCG
GTGTTATAGACCTGGGAGGCGTTGGCCCGCTGGCGGACCGAGGAAGAC--AATCGCGCGG
TCGGTCGCGGCTCTGCTGCTCCGTGCGTCCGTTCGAACTGCGGGGACTGTCGTCAGTGCC
CGCTAG-CCGCGAG-CGTACG-GTGGTGGT--GGATGTCC-GCGGCCGGCTCGGGGTCGG
TGGCGAATCGGTCGGTTACCTGTCCGA---
>C_diaphanus_Sor6
--ATTATA-------GCGAGGAAAGAA-CTA-CTAGGA--TTCCTTAGTAACGGCGAGTG
AAGCGGGAAGAGCCCAGCACCGAATCGCACG-TC-TGTTGGACGTCGCGAACTGTGGTGT
TTAGGACTAGCGCATGTGCGTCGGTCCGGCGTCCGAGTCCTCCTGATCGGGGCTTTGCCA
GAGCGGGTGTCAGCCCTCTACGGCGCCGGTATCGACGTGCCCGCCACGTCCTCGGAGTCG
GG-TTGTTTGAGAATGCAGCCCAAAGT-GGGTGGTAAACTCCATCTAAGGCTAAATACGG
ACACGAGTCCGATAGCGAACAAGTACCGTGAGGGAAAGTTGAAAAGAACTTTGAAGAGAG
AGTTCAACAGTACGTGAAACCGTTTAGAGGCAAACGGAGAGGACCGCAAAGTCCGCTCGT
CGGATTCAATCCGGCCGGCCGTTCGACCC-GAC--CGTCG--TCGCATCCGCAAGGGGCG
C-GGCGGG--CGG-TG--ATCGGGCGGTCGACGGGTGCACTTTCGGCGGGCGGAGCGCCA
CGACCGGTTCGCCGGCGGTCAGAAGCCCTCGGGGAAGGTAGCCGACGCCGCAAGGTGTCG
GTGTTATAGACCTGGGAGGCGTTGGCCCGCTGGCGGACCGAGGAAGAC--AATCGCGCGG
TCGGTCGCGGCTCTNCTGCTCCGTGCGTCCGTTCGAACTGCGGGGACTGTCGTCAGTGCC
CGCTAG-CCGCGAG-CGTACG-GTGGTGGT--GGATGTCC-GCGGCCGGCTCGGGGTCGG
TGGCGAATCGGTCGGTTACCTGTCC-----
>C_diaphanus_Sor7
--ATTATA------AGCGAGGAAAAGAACTA-CTAGGA-TTCCCTTAGTAACGGCGAGTG
AAGCGGGAAGAGCCCAGCACCGAATCGCACG-TC-TGTTGGACGTCGCGAACTGTGGTGT
TTAGGACTAGCGCATGTGCGTCGGTCCGGCGTCCGAGTCCTCCTGATCGGGGCTTTGCCA
GAGCGGGTGTCAGCCCTCTACGGCGCCGGTATCGACGTGCCCGCCACGTCCTCGGAGTCG
GG-TTGTTTGAGAATGCAGCCCAAAGT-GGGTGGTAAACTCCATCTAAGGCTAAATACGG
ACACGAGTCCGATAGCGAACAAGTACCGTGAGGGAAAGTTGAAAAGAACTTTGAAGAGAG
AGTTCAACAGTACGTGAAACCGTTTAGAGGCAAACGGAGAGGACCGCAAAGTCCGCTCGT
CGGATTCAATCCGGCCGGCCGTTCGACCC-GAC--CGTCG--TCGCATCCGCAAGGGGCG
C-GGCGGG--CGG-TG--ATCGGGCGGTCGACGGGTGCACTTTCGGCGGGCGGAGCGCCA
CGACCGGTTCGCCGGCGGTCAGAAGCCCTCGGGGAAGGTAGCCGACGCCGCAAGGTGTCG
GTGTTATAGACCTGGGAGGCGTTGGCCCGCTGGCGGACCGAGGAAGAC--AATCGCGCGG
TCGGTCGCGGCTCTGCTGCTCCGTGCGTCCGTTCGAACTGCGGGGACTGTCGTCAGTGCC
CGCTAG-CCGCGAG-CGTACG-GTGGTGGT--GGATGTC--GCGGCCGGCTCGGG-TCGG
TGGCGAATCGGTCGGTTACCTGTCCGA---
>C_diaphanus_Sor8
--ATA--AT-AAGCGGAGGAAAAG-AA-CTAACTAGGA-TTCCCTTAGTAACGGCGAGTG
AAGCGGGAAGAGCCCAGCACCGAATCGCACG-TC-TGTTGGACGTCGCGAACTGTGGTGT
TTAGGACTAGCGCATGTGCGTCGGTCCGGCGTCCGAGTCCTCCTGATCGGGGCTTTGCCA
GAGCGGGTGTCAGCCCTCTACGGCGCCGGTATCGACGTGCCCGCCACGTCCTCGGAGTCG
GG-TTGTTTGAGAATGCAGCCCAAAGT-GGGTGGTAAACTCCATCTAAGGCTAAATACGG
ACACGAGTCCGATAGCGAACAAGTACCGTGAGGGAAAGTTGAAAAGAACTTTGAAGAGAG
AGTTCAACAGTACGTGAAACCGTTTAGAGGCAAACGGAGAGGACCGCAAAGTCCGCTCGT
CGGATTCAATCCGGCCGGCCGTTCGACCC-GAC--CGTCG--TCGCATCCGCAAGGGGCG
C-GGCGGG--CGG-TG--ATCGGGCGGTCGACGGGTGCACTTTCGGCGGGCGGAGCGCCA
CGACCGGTTCGCCGGCGGTCAGAAGCCCTCGGGGAAGGTAGCCGACGCCGCAAGGTGTCG
GTGTTATAGACCTGGGAGGCGTTGGCCCGCTGGCGGACCGAGGAAGAC--AATCGCGCGG
TCGGTCGCGGCTCTGCTGCTCCGTGCGTCCGTTCGAACTGCGGGGACTGTCGTCAGTGCC
CGCTAG-CCGCGAG-CGTACG-GTGGTGGT--GGATGTCC-GCGGCCGGCTC-GGGTCGG
TGGCGAATC-GTCGGTTACCTGTCC-----
>C_diaphanus_Sor9
--ATTA-AT-AAGCGGAGGAAAAGAAA-CTAACTAGGA-TTCCCTTAGTAACGGCGAGTG
AAGCGGGAAGAGCCCAGCACCGAATCGCACG-TC-TGTTGGACGTCGCGAACTGTGGTGT
TTAGGACTAGCGCATGTGCGTCGGTCCGGCGTCCGAGTCCTCCTGATCGGGGCTTTGCCA
GAGCGGGTGTCAGCCCTCTACGGCGCCGGTATCGACGTGCCCGCCACGTCCTCGGAGTCG
GG-TTGTTTGAGAATGCAGCCCAAAGT-GGGTGGTAAACTCCATCTAAGGCTAAATACGG
ACACGAGTCCGATAGCGAACAAGTACCGTGAGGGAAAGTTGAAAAGAACTTTGAAGAGAG
AGTTCAACAGTACGTGAAACCGTTTAGAGGCAAACGGAGAGGACCGCAAAGTCCGCTCGT
CGGATTCAATCCGGCCGGCCGTTCGACCC-GAC--CGTCG--TCGCATCCGCAAGGGGCG
C-GGCGGG--CGG-TG--ATCGGGCGGTCGACGGGTGCACTTTCGGCGGGCGGAGCGCCA
CGACCGGTTCGCCGGCGGTCAGAAGCCCTCGGGGAAGGTAGCCGACGCCGCAAGGTGTCG
GTGTTATAGACCTGGGAGGCGTTGGCCCGCTGGCGGACCGAGGAAGAC--AATCGCGCGG
TCGGTCGCGGCTCTNCTGCTCCGTGCGTCCGTTCGAACTGCGGGGACTGTCGTCAGTGCC
CGCTAG-CCGCGAG-CGTACG-GTGGTGGT--GGATGTCC-GCGGCCGGCTCGGGTCGGT
--GCGAATCGGTCGGTTACCTGTC------
>C_diaphanus_209
----------ATATAGCGAGAAAGAAC---TACTAGGA---TCCTTAGTAACGGCGAGTG
AAGCGGGAAGAGCCCAGCACCGAATCGCACG-TC-TGTTGGACGTCGCGAACTGTGGTGT
TTAGGACTAGCGCATGTGCGTCGGTCCGGCGTCCGAGTCCTCCTGATCGGGGCTTTGCCA
GAGCGGGTGTCAGCCCTCTACGGCGCCGGTATCGACGTGCCCGCCACGTCCTCGGAGTCG
GG-TTGTTTGAGAATGCAGCCCAAAGT-GGGTGGTAAACTCCATCTAAGGCTAAATACGG
ACACGAGTCCGATAGCGAACAAGTACCGTGAGGGAAAGTTGAAAAGAACTTTGAAGAGAG
AGTTCAACAGTACGTGAAACCGTTTAGAGGCAAACGGAGAGGACCGCAAAGTCCGCTCGT
CGGATTCAATCCGGCCGGCCGTTCGACCC-GAC--CGTCG--TCGCATCCGCAAGGGGCG
C-GGCGGG--CGG-TG--ATCGGGCGGTCGACGGGTGCACTTTCGGCGGGCGGAGCGCCA
CGACCGGTTCGCCGGCGGTCAGAAGCCCTCGGGGAAGGTAGCCGACGCCGCAAGGTGTCG
GTGTTATAGACCTGGGAGGCGTTGGCCCGCTGGCGGACCGAGGAAGAC--AATCGCGCGG
TCGGTCGCGGCTCTGCTGCTCCGTGCGTCCGTTCGAACTGCGGGGACTGTCGTCAGTGCC
CGCTAGCCCGCGAG-CGTACG-GTGGTGGT--GGATGTC--GCGGCCG-CTCGGGGTCGG
TGGCGA------------------------
>C_diaphanus_202
--ATT--AT-AAGCGGAGGAAAAGAAA-CTAACTAGGA-TTCCCTTAGTAACGGCGAGTG
AAGCGGGAAGAGCCCAGCACCGAATCGCACG-TC-TGTTGGACGTCGCGAACTGTGGTGT
TTAGGACTAGCGCATGTGCGTCGGTCCGGCGTCCGAGTCCTCCTGATCGGGGCTTTGCCA
GAGCGGGTGTCAGCCCTCTACGGCGCCGGTATCGACGTGCCCGCCACGTCCTCGGAGTCG
GG-TTGTTTGAGAATGCAGCCCAAAGT-GGGTGGTAAACTCCATCTAAGGCTAAATACGG
ACACGAGTCCGATAGCGAACAAGTACCGTGAGGGAAAGTTGAAAAGAACTTTGAAGAGAG
AGTTCAACAGTACGTGAAACCGTTTAGAGGCAAACGGAGAGGACCGCAAAGTCCGCTCGT
CGGATTCAATCCGGCCGGCCGTTCGACCC-GAC--CGTCG--TCGCATCCGCAAGGGGCG
C-GGCGGG--CGG-TG--ATCGGGCGGTCGACGGGTGCACTTTCGGCGGGCGGAGCGCCA
CGACCGGTTCGCCGGCGGTCAGAAGCCCTCGGGGAAGGTAGCCGACGCCGCAAGGTGTCG
GTGTTATAGACCTGGGAGGCGTTGGCCCGCTGGCGGACCGAGGAAGAC--AATCGCGCGG
TCGGTCGCGGCTCTGCTGCTCCGTGCGTCCGTTCGAACTGC-GGGACTGTCGTCAGTGCC
CGCTAG-CCGCGAG-CGTACG---------------------------------------
------------------------------
>C_diaphanus_205
--ATTA-AT-AAGCGGAGGAAAAGAAA-CTAACTAGGA-TTCCCTTAGTAACGGCGAGTG
AAGCGGGAAGAGCCCAGCACCGAATCGCACG-TC-TGTTGGACGTCGCGAACTGTGGTGT
TTAGGACTAGCGCATGTGCGTCGGTCCGGCGTCCGAGTCCTCCTGATCGGGGCTTTGCCA
GAGCGGGTGTCAGCCCTCTACGGCGCCGGTATCGACGTGCCCGCCACGTCCTCGGAGTCG
GG-TTGTTTGAGAATGCAGCCCAAAGT-GGGTGGTAAACTCCATCTAAGGCTAAATACGG
ACACGAGTCCGATAGCGAACAAGTACCGTGAGGGAAAGTTGAAAAGAACTTTGAAGAGAG
AGTTCAACAGTACGTGAAACCGTTTAGAGGCAAACGGAGAGGACCGCAAAGTCCGCTCGT
CGGATTCAATCCGGCCGGCCGTTCGACCC-GAC--CGTCG--TCGCATCCGCAAGGGGCG
C-GGCGGG--CGG-TG--ATCGGGCGGTCGACGGGTGCACTTTCGGCGGGCGGAGCGCCA
CGACCGGTTCGCCGGCGGTCAGAAGCCCTCGGGGAAGGTAGCCGACGCCGCAAGGTGTCG
GTGTTATAGACCTGGGAGGCGTTGGCCCGCTGGCGGACCGAGGAAGAC--AATCGCGCGG
TCGGTCGCGGCTCTGCTGCTCCGTGCGTCCGTTCGAACTGC-GGGACTGTCGTCAGTGCC
CGCTAG-CCGCGAG-CGTACG-GTGGTGGT--GGATGT-C-GCGGCCGGCTCGGGGTCGG
T---GAATC---------------------
>C_diaphanus_219
-----AGCATATATAGCGAGAAAAGAAACTAACTAG---ATCCCTCAGTAACGGCGAGTG
AAGCGGGAAGAGCCCAGCACCGAATCGCACG-TC-TGTTGGACGTCGCGAACTGTGGTGT
TNAGGACTAGCGCATGTGCGTCGGTCCGGCGTCCGAGTCCTCCTGATCGGGGCTTTGCCA
GAGCGGGTGTCAGCCCTCTACGGCGCCGGTATCGACGTGCCCGCCACGTCCTCGGAGTCG
GG-TTGTTTGAGAATGCAGCCCAAAGT-GGGTGGTAAACTCCATCTAAGGCTAAATACGG
ACACGAGTCCGATAGCGAACAAGTACCGTGAGGGAAAGTTGAAAAGAACTTTGAAGAGAG
AGTTCAACAGTACGTGAAACCGTTTAGAGGCAAACGGAGAGGACCGCAAAGTCCGCTCGT
CGGATTCAATCCGGCCGGCCGTTCGACCC-GAC--CGTCG--TCGCATCCGCAA-GGGCG
C-GGCGGG--CGG-TG--ATCGGGCGGTCGACGGGTGCACTTTCGGCGGGCGGAGCGCCA
CGACCGGTTCGCCGGCGGTCAGAAGCCCTCGGGGAAGGTAGCCATCGCCGCAAGGCGTCG
GTGTTATAGACCTGGGA-GCGTTGGCCCGCTGGCGGACCGAGGAAGAC--AATCGCGCGG
TCGGTCGCGGCTCAGCTGCTCCGTGCGTCCGTTCGAACTGCGGG-NCTGTCGTCAGTGCC
CGCTAG-CCGCGAG-CGTACG-GTGGTGGT--GGATGTC--GCGG-CGGCT---------
------------------------------
>Ophidonais_serpentina_180_28S
--------------------------------CCAGGN-TTCCCTCAGTAACGGCGAGTG
AAGCGGGAAGAGCCCAGCACCGAATCGCACG-TC-ATACAGACGTCGCGAACTGTGGTGT
TTAGGACTAGCGCATGTGCNTCGGTCCGGCGTCCGAGTCCTCCTGATCGGGGCTTTGCNA
GAGCGGGTG-CAGCCCTCTACGGCGCCGG-ATTGACGTGCCCGCCACGTCCTCGGAGTCG
GG-TTGTTTGATAATGCAGCCCAAAGT-GGGTGGTAAACTCCATCTAAGGCTAAATACGG
ACACGAGTCCGATAGCGAACAAGTACCGTGAGGNAAAGTTGAAAAGAACTTTGAAGAGAG
AGTTCAACAGTACGTGAAACCGTTCAGAGGCAAACGGAGAGGACCGCAAAGTCTGTCCGT
CGGATTCAATCTGTC-GGTCGGTCGGCTC-GGG--CGTCG--TCGCATCCGCAA-GGGCA
C-GGCGTTCGCG------TTCGGCCGGTCGGTAGGTGCACTTTCGACGGACGGAGCGCCA
CGACCGGTTCGTCGGCAGTCAGAAGCCTCCGGGGAAGGTGGCCGGTTCCGCAAGNT-CCG
GTGTTATAGACCTGGTGGGCGTT-GCCTGTCGGCGGACCGAGGAAGACTGC-TAACGCGG
TCGGCTGCGTTACCGTGTCTCCGGGCGTCCGTTCGAACTGCGGGGACTGTCGTCAGTGTC
CGCTAA-CCGCGG--CGTTCG-GTGGTGCG--GAACAC---GCGCCCGGTTGGG------
------------------------------
>Nais_communis_295_28S
-------------------------GAACTAACCAGGA--TCCCTCAGTAACGGCGAGTG
AAGCGGGAAGAGCCCAGCACCGAATCGCACG-TCTTCGCGGACGTCGCGAACTGTGGTGT
TTAGGACTAGCGCATGTGCTTCGGTCCGGCGTCCGAGTCCTCCTGATCGGGGCTTTGCNN
GAGCGGGTGTCAGCCCTCTACGGCGCCGGATTCGACGTGCCCGCCACGTCCTCGGAGTCG
GG-TTGTTTGATAATGCAGCCCAAGTT--GGTGGTAAACTCCATCTAAGGCTAAATACGG
ACACGAGTCCGATAGCGAACAAGTACCGTGAGGAAAAGTTGAAAAGAACTTTGAAGAGAG
AGTTCAACAGTACGTGAAACCGTTTAGAGGCAAACGGAGAGGACCGCAAAGTCTGTCTGT
CGGATTCAATCCGTCTGGCCGGGCGGCCC-GG---CGTCG--GCGCATCCGCAAGGGGCA
C-GGCGTT--TGGGTT--ATCGTTCGGTCGGCGGGTGCACTTTCGACGGACGGAGCGCCA
CGACCGGTTCGTTGGCAGTCATAAGCCTCCGGGGAAGGTGGCCGGTTCCGCAAG-TTCCG
GTGTTACAGACCCGGGCGGCGTTGGCCTGTCGGCGGACCGAGGAAGACTGCTCTGCGCGG
TCGGTTGCGGTGCCGGGCCTCCGGGCGTGCGTTCGATCTGTGGGGACTGTCGTCAGTGTC
CGCTAA-CCGCGTG-CGTTCG-GTGGGTTC--GGGTTTGCTGCGCCCGGCTCGGGTCGG-
------------------------------
