# Supplementary material for: The Genus Chaetogaster Baer, 1827 (Annelida, Clitellata) in Switzerland: A First Step toward Cataloguing Its Molecular Diversity and Description of New Species on a DNA Sequence Basis
Source: Biology (Basel). 2024 Sep 4;13(9):693. doi: 10.3390/biology13090693 (PMC11428632; doi:10.3390/biology13090693)
Supplement: Supplementary file 1 [file biology-13-00693-s001.zip › Table_S2.xlsx]

## Sheet: Feuil1
	M01	M02	M03	M04	M05	M06	M07	M08	M09	M10
M01
M02	0.148936
M03	0.182411	0.157981
M04	0.18541	0.139818	0.152552
M05	0.177966	0.152774	0.153072	0.139899
M06	0.179002	0.15667	0.167278	0.15784	0.149409
M07	0.161281	0.155201	0.168048	0.159761	0.142682	0.097533
M08	0.174772	0.151976	0.155592	0.151976	0.143364	0.143108	0.152161
M09	0.17947	0.12522	0.162443	0.153514	0.149178	0.126521	0.138608	0.140068
M10	0.179832	0.137979	0.149117	0.139137	0.147209	0.137482	0.132951	0.126484	0.120268
SP01	0.148462	0.000912	0.15785	0.14074	0.153171	0.157487	0.155658	0.153361	0.125478	0.138687
SP02	0.164809	0.114807	0.15436	0.169258	0.144941	0.154907	0.153854	0.155022	0.129894	0.150213
SP03	0.164398	0.157575	0.167392	0.161321	0.143315	0.096841	0.00983	0.153295	0.136599	0.131209
SP04	0.181812	0.156864	0.167886	0.165506	0.154377	0.017877	0.104585	0.15171	0.135343	0.144582
SP05	0.17744	0.161977	0.163745	0.150571	0.163643	0.111468	0.133436	0.147529	0.136626	0.142076
SP06	0.162614	0.141337	0.14962	0.150456	0.146518	0.159009	0.14296	0.133739	0.144394	0.146034
SP07	0.161537	0.139208	0.164546	0.165734	0.147724	0.156002	0.144229	0.147303	0.152809	0.155974
SP08	0.183224	0.156793	0.014049	0.152521	0.15356	0.167607	0.167595	0.155273	0.161528	0.150067
SP09	0.191781	0.15119	0.137051	0.102992	0.143198	0.139931	0.150361	0.14358	0.136611	0.109402
SP10	0.179838	0.144883	0.14944	0.134245	0.144603	0.129117	0.131894	0.132725	0.118048	0.05945
SP11	0.18077	0.132654	0.148979	0.135478	0.144519	0.13513	0.129841	0.122797	0.118959	0.007313
SP12	0.181288	0.127372	0.164856	0.154333	0.152575	0.127853	0.139221	0.140756	0.015199	0.11993
SP13	0.182371	0.143617	0.183713	0.168693	0.156954	0.137437	0.143041	0.148936	0.105694	0.146103
SP14	0.194529	0.142857	0.1481	0.12614	0.142094	0.129429	0.130961	0.138298	0.132469	0.124593
SP15	0.17704	0.124323	0.14717	0.122831	0.143026	0.139365	0.133483	0.121804	0.140685	0.13237
SP16	0.173252	0.12766	0.145929	0.129179	0.140002	0.138432	0.134001	0.118541	0.137496	0.123145
SP17	0.18541	0.12614	0.137025	0.112462	0.141836	0.138198	0.15208	0.115502	0.130949	0.116988
SP18	0.172492	0.151976	0.157004	0.154255	0.141786	0.143868	0.151401	0.005319	0.138957	0.126596
SP19	0.178112	0.151416	0.154543	0.140345	0.003943	0.149319	0.142447	0.142263	0.149819	0.147029
SP20	0.184859	0.159625	0.164542	0.145638	0.148849	0.147337	0.147423	0.146855	0.146873	0.147102
SP21	0.198883	0.169964	0.181528	0.159818	0.167476	0.14676	0.162482	0.156265	0.152966	0.171348
SP22	0.1913	0.1653	0.182547	0.16979	0.147645	0.170032	0.182156	0.166587	0.158994	0.171742
SP23	0.189261	0.180351	0.187136	0.16494	0.163964	0.166098	0.184944	0.161214	0.170256	0.170491
SP24	0.186413	0.171718	0.172734	0.170749	0.167903	0.165011	0.175166	0.17674	0.16046	0.176109
